# Supplementary material for: Comparative genomics study reveals Red Sea Bacillus with characteristics associated with potential microbial cell factories (MCFs)
Source: Sci Rep. 2019 Dec 17;9:19254. doi: 10.1038/s41598-019-55726-2 (PMC6917714; doi:10.1038/s41598-019-55726-2)
Supplement: Supplementary file 2 — Supplementary Dataset S1 [file 41598_2019_55726_MOESM2_ESM.xls]

## Sheet: clade 1
Over or under represented	reaction id	reaction name	pathway id	pathway name
over	1.1.1.170-RXN	no name	none
over	1.1.1.188-RXN	no name	none
over	1.1.1.210-RXN	no name	none
over	1.1.1.266-RXN	no name	PWY-7317	superpathway of dTDP-glucose-derived O-antigen building blocks biosynthesis
over	1.1.1.268-RXN	no name	PWY-5534	propene degradation
over	1.1.1.269-RXN	no name	PWY-5534	propene degradation
over	1.1.1.283-RXN	no name	PWY-5458	methylglyoxal degradation V
over	1.1.1.283-RXN	no name	PWY-5459	methylglyoxal degradation IV
over	1.1.1.291-RXN	no name	PWY-5055	nicotinate degradation III
over	1.13.11.46-RXN	no name	none
over	1.13.11.6-RXN	no name	PWY-5647	2-nitrobenzoate degradation I
over	1.13.11.6-RXN	no name	PWY-5651	L-tryptophan degradation to 2-amino-3-carboxymuconate semialdehyde
over	1.13.11.6-RXN	no name	PWY-6309	L-tryptophan degradation XI (mammalian, via kynurenine)
over	1.13.11.6-RXN	no name	PWY-6505	L-tryptophan degradation XII (Geobacillus)
over	1.2.1.2-RXN	no name	P164-PWY	purine nucleobases degradation I (anaerobic)
over	1.2.1.2-RXN	no name	PWY-1881	formate oxidation to CO<sub>2</sub>
over	1.2.1.2-RXN	no name	PWY-5497	purine nucleobases degradation II (anaerobic)
over	1.2.1.2-RXN	no name	PWY-6696	oxalate degradation III
over	1.2.1.27-RXN	no name	PWY-5642	2,4-dinitrotoluene degradation
over	1.2.1.9-RXN	no name	PWY-1042	glycolysis IV (plant cytosol)
over	1.8.4.12-RXN	no name	none
over	12-OXOPHYTODIENOATE-REDUCTASE-RXN	no name	PWY-735	jasmonic acid biosynthesis
over	2-FUROATE--COA-LIGASE-RXN	no name	PWY-6995	5-hydroxymethylfurfural degradation
over	2-FUROATE--COA-LIGASE-RXN	no name	PWY-6997	furfural degradation
over	2-METHYLCITRATE-DEHYDRATASE-RXN	no name	PWY0-42	2-methylcitrate cycle I
over	2-METHYLCITRATE-SYNTHASE-RXN	no name	PWY-5747	2-methylcitrate cycle II
over	2-METHYLCITRATE-SYNTHASE-RXN	no name	PWY0-42	2-methylcitrate cycle I
over	2.1.1.74-RXN	no name	none
over	2.1.1.79-RXN	no name	PWY0-541	cyclopropane fatty acid (CFA) biosynthesis
over	2.3.1.175-RXN	no name	PWY-5632	cephalosporin C biosynthesis
over	2.3.2.13-RXN	no name	none
over	2.5.1.66-RXN	no name	PWY-5679	clavulanate biosynthesis
over	2.6.1.22-RXN	no name	VALDEG-PWY	L-valine degradation I
over	2.6.1.37-RXN	no name	PHOSPHONOTASE-PWY	2-aminoethylphosphonate degradation I
over	2.6.1.37-RXN	no name	PWY-6832	2-aminoethylphosphonate degradation II
over	2.7.1.121-RXN	no name	GLYCEROLMETAB-PWY	glycerol degradation V
over	23-DIMETHYLMALATE-LYASE-RXN	no name	PWY-5055	nicotinate degradation III
over	3-ACI-NITROPROPANOATE-OXIDASE-RXN	no name	none
over	3-HYDROXY-KYNURENINASE-RXN	no name	PWY-5651	L-tryptophan degradation to 2-amino-3-carboxymuconate semialdehyde
over	3-HYDROXY-KYNURENINASE-RXN	no name	PWY-6309	L-tryptophan degradation XI (mammalian, via kynurenine)
over	3-HYDROXYISOBUTYRYL-COA-HYDROLASE-RXN	no name	VALDEG-PWY	L-valine degradation I
over	3.1.1.78-RXN	no name	PWY-5301	ajmaline and sarpagine biosynthesis
over	3.1.1.81-RXN	no name	none
over	3.1.11.2-RXN	no name	none
over	3.1.21.5-RXN	no name	none
over	3.1.4.10-RXN	no name	none
over	3.1.4.36-RXN	no name	none
over	3.2.1.135-RXN	no name	none
over	3.2.1.142-RXN	no name	none
over	3.2.1.98-RXN	no name	none
over	3.4.11.9-RXN	no name	none
over	3.4.14.11-RXN	no name	none
over	3.4.24.27-RXN	no name	none
over	3.4.24.28-RXN	no name	none
over	3.4.24.29-RXN	no name	none
over	3.4.24.3-RXN	no name	none
over	3.4.24.30-RXN	no name	none
over	3.4.24.83-RXN	no name	none
over	3.5.1.86-RXN	no name	none
over	3.5.1.91-RXN	no name	none
over	3.5.3.22-RXN	no name	PWY-5679	clavulanate biosynthesis
over	3.6.3.12-RXN	no name	none
over	3.6.3.2-RXN	no name	none
over	3.6.3.28-RXN	no name	none
over	3.6.3.30-RXN	no name	none
over	3.6.3.31-RXN	no name	none
over	4-HYDROXYPHENYLPYRUVATE-DIOXYGENASE-RXN	no name	PWY-1422	vitamin E biosynthesis (tocopherols)
over	4-HYDROXYPHENYLPYRUVATE-DIOXYGENASE-RXN	no name	PWY-1581	plastoquinol-9 biosynthesis I
over	4-HYDROXYPHENYLPYRUVATE-DIOXYGENASE-RXN	no name	PWY-7432	L-phenylalanine biosynthesis III (cytosolic, plants)
over	4-HYDROXYPHENYLPYRUVATE-DIOXYGENASE-RXN	no name	TYRFUMCAT-PWY	L-tyrosine degradation I
over	4-HYDROXYPROLINE-EPIMERASE-RXN	no name	PWY-5159	<i>trans</i>-4-hydroxy-L-proline degradation II
over	4.1.1.64-RXN	no name	none
over	4.1.3.17-RXN	no name	PWY-7701	4-hydroxy-4-methyl-L-glutamate biosynthesis
over	4.1.99.4-RXN	no name	none
over	4.2.1.103-RXN	no name	none
over	4.99.1.3-RXN	no name	PWY-7377	cob(II)yrinate <i>a,c</i>-diamide biosynthesis I (early cobalt insertion)
over	5-METHYLTHIORIBOSE-KINASE-RXN	no name	PWY-6754	<i>S</i>-methyl-5'-thioadenosine degradation I
over	5.3.1.23-RXN	no name	PWY-4361	<i>S</i>-methyl-5-thio-&alpha;-D-ribose 1-phosphate degradation
over	5.3.1.23-RXN	no name	PWY-7174	<i>S</i>-methyl-5-thio-&alpha;-D-ribose 1-phosphate degradation II
over	5.4.99.17-RXN	no name	PWY-6098	diploterol and cycloartenol biosynthesis
over	5.4.99.17-RXN	no name	PWY-7072	hopanoid biosynthesis (bacteria)
over	6.3.2.16-RXN	no name	TEICHOICACID-PWY	poly(glycerol phosphate) wall teichoic acid biosynthesis
over	6PGLUCONDEHYDROG-RXN	phosphogluconate dehydrogenase [NAD(P)+-dependent, decarboxylating]	P122-PWY	heterolactic fermentation
over	ACETOLACTATE-DECARBOXYLASE-RXN	no name	PWY-5939	(<i>R</i>)-acetoin biosynthesis II
over	ADCLY-RXN	no name	PWY-6543	4-aminobenzoate biosynthesis
over	AMIDASE-RXN	no name	none
over	AMINO-CARBOXYMUCONATE-SEMIALDEHYDE-RXN	no name	PWY-5647	2-nitrobenzoate degradation I
over	AMINO-CARBOXYMUCONATE-SEMIALDEHYDE-RXN	no name	PWY-5652	2-amino-3-carboxymuconate semialdehyde degradation to glutaryl-CoA
over	AMINO-CARBOXYMUCONATE-SEMIALDEHYDE-RXN	no name	PWY-5654	2-amino-3-carboxymuconate semialdehyde degradation to 2-oxopentenoate
over	AMINOACYLASE-RXN	no name	none
over	AMINOGLYCOSIDE-N3-ACETYLTRANSFERASE-RXN	no name	none
over	AMP-DEPHOSPHORYLATION-RXN	no name	SALVADEHYPOX-PWY	adenosine nucleotides degradation II
over	ARYLFORMAMIDASE-RXN	no name	PWY-5651	L-tryptophan degradation to 2-amino-3-carboxymuconate semialdehyde
over	ARYLFORMAMIDASE-RXN	no name	PWY-6309	L-tryptophan degradation XI (mammalian, via kynurenine)
over	ARYLFORMAMIDASE-RXN	no name	PWY-7717	3-hydroxy-4-methyl-anthranilate biosynthesis I
over	ARYLFORMAMIDASE-RXN	no name	PWY-7765	3-hydroxy-4-methyl-anthranilate biosynthesis II
over	ARYLFORMAMIDASE-RXN	no name	TRPCAT-PWY	L-tryptophan degradation I (via anthranilate)
over	ASNSYNA-RXN	no name	ASNSYNB-RXN	no name
over	ASNSYNA-RXN	no name	ASPARAGINESYN-PWY	L-asparagine biosynthesis II
over	ASPARTASE-RXN	no name	GLUTDEG-PWY	L-glutamate degradation II
over	ASPARTATE--TRNA-LIGASE-RXN	no name	TRNA-CHARGING-PWY	tRNA charging
over	AZOBENZENE-REDUCTASE-RXN	no name	none
over	BETA-GLUCOSIDE-KINASE-RXN	no name	none
over	BETA-LACTAMASE-RXN	no name	none
over	BLASTICIDIN-S-DEAMINASE-RXN	no name	none
over	BUTANAL-DEHYDROGENASE-RXN	no name	PWY-6583	pyruvate fermentation to butanol I
over	BUTANAL-DEHYDROGENASE-RXN	no name	PWY-6883	pyruvate fermentation to butanol II (engineered)
over	CARDIOLIPSYN-RXN	no name	PWY-5668	cardiolipin biosynthesis I
over	CARVEOL-DEHYDROGENASE-RXN	no name	PWY-5928	(4<i>R</i>)-carvone biosynthesis
over	CATAL-RXN	no name	DETOX1-PWY	superoxide radicals degradation
over	CATAL-RXN	no name	DETOX1-PWY-1	reactive oxygen species degradation
over	CATAL-RXN	no name	PWY-5506	methanol oxidation to formaldehyde IV
over	CDP-GLUCOSE-46-DEHYDRATASE-RXN	no name	PWY-5833	CDP-4-dehydro-3,6-dideoxy-D-glucose biosynthesis
over	CHLORAMPHENICOL-O-ACETYLTRANSFERASE-RXN	no name	none
over	CHLORIDE-PEROXIDASE-RXN	no name	none
over	CHOLOYLGLYCINE-HYDROLASE-RXN	no name	PWY-6518	glycocholate metabolism (bacteria)
over	CHOLOYLGLYCINE-HYDROLASE-RXN	no name	PWY-7754	bile acids degradation
over	COA-DISULFIDE-REDUCTASE-NADH-RXN	no name	none
over	CYCLOPENTANOL-DEHYDROGENASE-RXN	no name	none
over	CYCPHOSDIESTER-RXN	no name	none
over	D-LACTATE-DEHYDROGENASE-CYTOCHROME-RXN	no name	MGLDLCTANA-PWY	methylglyoxal degradation VI
over	D-THREO-ALDOSE-1-DEHYDROGENASE-RXN	no name	none
over	DEOXYGLUCONOKIN-RXN	no name	GALACTUROCAT-PWY	D-galacturonate degradation I
over	DEOXYGLUCONOKIN-RXN	no name	PWY-2221	Entner-Doudoroff pathway III (semi-phosphorylative)
over	DEOXYGLUCONOKIN-RXN	no name	PWY-6507	4-deoxy-L-<i>threo</i>-hex-4-enopyranuronate degradation
over	DEOXYGLUCONOKIN-RXN	no name	PWY-6986	alginate degradation
over	DEOXYGLUCONOKIN-RXN	no name	PWY-7242	D-fructuronate degradation
over	DEOXYGLUCONOKIN-RXN	no name	PWY-7562	3,6-anhydro-&alpha;-L-galactopyranose degradation
over	DEOXYRIBODIPYRIMIDINE-PHOTOLYASE-RXN	no name	none
over	DETHIOBIOTIN-SYN-RXN	no name	PWY-7380	biotin biosynthesis from 8-amino-7-oxononanoate II
over	DETHIOBIOTIN-SYN-RXN	no name	PWY0-1507	biotin biosynthesis from 8-amino-7-oxononanoate I
over	DHBDEHYD-RXN	no name	PWY-5901	2,3-dihydroxybenzoate biosynthesis
over	DHSHIKIMATE-DEHYDRO-RXN	no name	PWY-6289	petrobactin biosynthesis
over	DHSHIKIMATE-DEHYDRO-RXN	no name	PWY-6416	quinate degradation II
over	DHSHIKIMATE-DEHYDRO-RXN	no name	PWY-6419	shikimate degradation II
over	DHSHIKIMATE-DEHYDRO-RXN	no name	QUINATEDEG-PWY	quinate degradation I
over	DHSHIKIMATE-DEHYDRO-RXN	no name	SHIKIMATEDEG-PWY	shikimate degradation I
over	DIAMACTRANS-RXN	no name	none
over	DIAMTRANSAM-RXN	no name	none
over	DSERDEAM-RXN	no name	none
over	DTDPDEHYDRHAMEPIM-RXN	no name	DTDPRHAMSYN-PWY	dTDP-L-rhamnose biosynthesis I
over	DTDPDEHYDRHAMEPIM-RXN	no name	PWY-7301	dTDP-4-<i>O</i>-demethyl-&beta;-L-noviose biosynthesis
over	DTDPDEHYDRHAMEPIM-RXN	no name	PWY-7814	dTDP-L-daunosamine biosynthesis
over	DTDPDEHYRHAMREDUCT-RXN	no name	DTDPRHAMSYN-PWY	dTDP-L-rhamnose biosynthesis I
over	DTDPGLUCDEHYDRAT-RXN	no name	DTDPRHAMSYN-PWY	dTDP-L-rhamnose biosynthesis I
over	DTDPGLUCDEHYDRAT-RXN	no name	PWY-3221	dTDP-L-rhamnose biosynthesis II
over	DTDPGLUCDEHYDRAT-RXN	no name	PWY-6808	dTDP-D-forosamine biosynthesis
over	DTDPGLUCDEHYDRAT-RXN	no name	PWY-6942	dTDP-D-desosamine biosynthesis
over	DTDPGLUCDEHYDRAT-RXN	no name	PWY-6953	dTDP-3-acetamido-&alpha;-D-fucose biosynthesis
over	DTDPGLUCDEHYDRAT-RXN	no name	PWY-6973	dTDP-D-olivose, dTDP-D-oliose and dTDP-D-mycarose biosynthesis
over	DTDPGLUCDEHYDRAT-RXN	no name	PWY-6974	dTDP-L-olivose biosynthesis
over	DTDPGLUCDEHYDRAT-RXN	no name	PWY-6976	dTDP-L-mycarose biosynthesis
over	DTDPGLUCDEHYDRAT-RXN	no name	PWY-7104	dTDP-L-megosamine biosynthesis
over	DTDPGLUCDEHYDRAT-RXN	no name	PWY-7301	dTDP-4-<i>O</i>-demethyl-&beta;-L-noviose biosynthesis
over	DTDPGLUCDEHYDRAT-RXN	no name	PWY-7312	dTDP-D-&beta;-fucofuranose biosynthesis
over	DTDPGLUCDEHYDRAT-RXN	no name	PWY-7315	dTDP-<i>N</i>-acetylthomosamine biosynthesis
over	DTDPGLUCDEHYDRAT-RXN	no name	PWY-7316	dTDP-<i>N</i>-acetylviosamine biosynthesis
over	DTDPGLUCDEHYDRAT-RXN	no name	PWY-7318	dTDP-3-acetamido-3,6-dideoxy-&alpha;-D-glucose biosynthesis
over	DTDPGLUCDEHYDRAT-RXN	no name	PWY-7413	dTDP-6-deoxy-&alpha;-D-allose biosynthesis
over	DTDPGLUCDEHYDRAT-RXN	no name	PWY-7414	dTDP-&alpha;-D-mycaminose biosynthesis
over	DTDPGLUCDEHYDRAT-RXN	no name	PWY-7440	dTDP-&beta;-L-4-<i>epi</i>-vancosamine biosynthesis
over	DTDPGLUCDEHYDRAT-RXN	no name	PWY-7657	dTDP-&beta;-L-digitoxose biosynthesis
over	DTDPGLUCDEHYDRAT-RXN	no name	PWY-7688	dTDP-D-ravidosamine and dTDP-4-acetyl-D-ravidosamine biosynthesis
over	DTDPGLUCDEHYDRAT-RXN	no name	PWY-7814	dTDP-L-daunosamine biosynthesis
over	DTDPGLUCOSEPP-RXN	no name	DTDPRHAMSYN-PWY	dTDP-L-rhamnose biosynthesis I
over	DTDPGLUCOSEPP-RXN	no name	PWY-3221	dTDP-L-rhamnose biosynthesis II
over	DTDPGLUCOSEPP-RXN	no name	PWY-6808	dTDP-D-forosamine biosynthesis
over	DTDPGLUCOSEPP-RXN	no name	PWY-6942	dTDP-D-desosamine biosynthesis
over	DTDPGLUCOSEPP-RXN	no name	PWY-6953	dTDP-3-acetamido-&alpha;-D-fucose biosynthesis
over	DTDPGLUCOSEPP-RXN	no name	PWY-6973	dTDP-D-olivose, dTDP-D-oliose and dTDP-D-mycarose biosynthesis
over	DTDPGLUCOSEPP-RXN	no name	PWY-6974	dTDP-L-olivose biosynthesis
over	DTDPGLUCOSEPP-RXN	no name	PWY-6976	dTDP-L-mycarose biosynthesis
over	DTDPGLUCOSEPP-RXN	no name	PWY-7104	dTDP-L-megosamine biosynthesis
over	DTDPGLUCOSEPP-RXN	no name	PWY-7301	dTDP-4-<i>O</i>-demethyl-&beta;-L-noviose biosynthesis
over	DTDPGLUCOSEPP-RXN	no name	PWY-7312	dTDP-D-&beta;-fucofuranose biosynthesis
over	DTDPGLUCOSEPP-RXN	no name	PWY-7315	dTDP-<i>N</i>-acetylthomosamine biosynthesis
over	DTDPGLUCOSEPP-RXN	no name	PWY-7316	dTDP-<i>N</i>-acetylviosamine biosynthesis
over	DTDPGLUCOSEPP-RXN	no name	PWY-7318	dTDP-3-acetamido-3,6-dideoxy-&alpha;-D-glucose biosynthesis
over	DTDPGLUCOSEPP-RXN	no name	PWY-7413	dTDP-6-deoxy-&alpha;-D-allose biosynthesis
over	DTDPGLUCOSEPP-RXN	no name	PWY-7414	dTDP-&alpha;-D-mycaminose biosynthesis
over	DTDPGLUCOSEPP-RXN	no name	PWY-7440	dTDP-&beta;-L-4-<i>epi</i>-vancosamine biosynthesis
over	DTDPGLUCOSEPP-RXN	no name	PWY-7657	dTDP-&beta;-L-digitoxose biosynthesis
over	DTDPGLUCOSEPP-RXN	no name	PWY-7688	dTDP-D-ravidosamine and dTDP-4-acetyl-D-ravidosamine biosynthesis
over	DTDPGLUCOSEPP-RXN	no name	PWY-7814	dTDP-L-daunosamine biosynthesis
over	FARNESOL-DEHYDROGENASE-RXN	no name	PWY-6575	juvenile hormone III biosynthesis I
over	FARNESOL-DEHYDROGENASE-RXN	no name	PWY-6577	farnesylcysteine salvage pathway
over	FARNESOL-DEHYDROGENASE-RXN	no name	PWY-6650	juvenile hormone III biosynthesis II
over	FERREDOXIN--NITRITE-REDUCTASE-RXN	no name	PWY-381	nitrate reduction II (assimilatory)
over	FERREDOXIN--NITRITE-REDUCTASE-RXN	no name	PWY490-3	nitrate reduction VI (assimilatory)
over	FORMAMIDASE-RXN	no name	PWY-7142	cyanide detoxification II
over	FORMATETHFLIG-RXN	no name	CODH-PWY	reductive acetyl coenzyme A pathway I (homoacetogenic bacteria)
over	FORMATETHFLIG-RXN	no name	PWY-1722	formate assimilation into 5,10-methylenetetrahydrofolate
over	FORMATETHFLIG-RXN	no name	PWY-2161	folate polyglutamylation
over	FORMATETHFLIG-RXN	no name	PWY-2201	folate transformations I
over	FORMATETHFLIG-RXN	no name	PWY-3841	folate transformations II
over	FORMIMINOGLUTAMASE-RXN	no name	HISDEG-PWY	L-histidine degradation I
over	FUCPALDOL-RXN	no name	FUCCAT-PWY	fucose degradation
over	FUCPALDOL-RXN	no name	PWY-5197	lactate biosynthesis (archaea)
over	GLUC1PADENYLTRANS-RXN	no name	GLYCOGENSYNTH-PWY	glycogen biosynthesis I (from ADP-D-Glucose)
over	GLUC1PADENYLTRANS-RXN	no name	PWY-622	starch biosynthesis
over	GLUCOKIN-RXN	no name	ANAGLYCOLYSIS-PWY	glycolysis III (from glucose)
over	GLUCOKIN-RXN	no name	GLUCOSE1PMETAB-PWY	glucose and glucose-1-phosphate degradation
over	GLUCOKIN-RXN	no name	GLYCOCAT-PWY	glycogen degradation I
over	GLUCOKIN-RXN	no name	P122-PWY	heterolactic fermentation
over	GLUCOKIN-RXN	no name	P124-PWY	Bifidobacterium shunt
over	GLUCOKIN-RXN	no name	PWY-2722	trehalose degradation IV
over	GLUCOKIN-RXN	no name	PWY-2723	trehalose degradation V
over	GLUCOKIN-RXN	no name	PWY-5514	UDP-<i>N</i>-acetyl-D-galactosamine biosynthesis II
over	GLUCOKIN-RXN	no name	PWY-5661	GDP-glucose biosynthesis
over	GLUCOKIN-RXN	no name	PWY-621	sucrose degradation III (sucrose invertase)
over	GLUCOKIN-RXN	no name	PWY-7238	sucrose biosynthesis II
over	GLUCOKIN-RXN	no name	PWY-7385	1,3-propanediol biosynthesis (engineered)
over	GLUCOKIN-RXN	no name	PWY0-1182	trehalose degradation II (trehalase)
over	GLUCOKIN-RXN	no name	TREDEGLOW-PWY	trehalose degradation I (low osmolarity)
over	GLUTAMATESYN-RXN	no name	GLUTAMINEFUM-PWY	L-glutamine degradation II
over	GLUTAMATESYN-RXN	no name	GLUTSYN-PWY	L-glutamate biosynthesis I
over	GLYCOGEN-BRANCH-RXN	no name	GLYCOGENSYNTH-PWY	glycogen biosynthesis I (from ADP-D-Glucose)
over	GLYCOGENSYN-RXN	no name	GLYCOGENSYNTH-PWY	glycogen biosynthesis I (from ADP-D-Glucose)
over	GLYCOGENSYN-RXN	no name	PWY-622	starch biosynthesis
over	GLYCOLATE-REDUCTASE-RXN	no name	PWY-7294	xylose degradation IV
over	GLYCOLATE-REDUCTASE-RXN	no name	PWY-7295	L-arabinose degradation IV
over	GUANIDINOPROPIONASE-RXN	no name	none
over	HEXANOL-RXN	no name	PWY-6863	pyruvate fermentation to hexanol (engineered)
over	HISTCYCLOHYD-RXN	no name	HISTSYN-PWY	L-histidine biosynthesis
over	HISTIDINE-AMMONIA-LYASE-RXN	no name	HISDEG-PWY	L-histidine degradation I
over	HISTIDINE-AMMONIA-LYASE-RXN	no name	HISHP-PWY	L-histidine degradation VI
over	HISTIDINE-AMMONIA-LYASE-RXN	no name	PWY-5028	L-histidine degradation II
over	HISTIDINE-AMMONIA-LYASE-RXN	no name	PWY-5030	L-histidine degradation III
over	HISTIDINE-DECARBOXYLASE-RXN	no name	PWY-6173	histamine biosynthesis
over	HOMOCYSMET-RXN	no name	HOMOSER-METSYN-PWY	L-methionine biosynthesis I
over	HOMOCYSMET-RXN	no name	HSERMETANA-PWY	L-methionine biosynthesis III
over	HOMOCYSMET-RXN	no name	PWY-5041	<i>S</i>-adenosyl-L-methionine cycle II
over	HOMOCYSMET-RXN	no name	PWY-6151	<i>S</i>-adenosyl-L-methionine cycle I
over	HOMOCYSMET-RXN	no name	PWY-702	L-methionine biosynthesis II
over	HOMOCYSMETB12-RXN	no name	1CMET2-PWY	<i>N</i><sup>10</sup>-formyl-tetrahydrofolate biosynthesis
over	HOMOCYSMETB12-RXN	no name	ADENOSYLHOMOCYSCAT-PWY	L-methionine salvage from L-homocysteine
over	HOMOCYSMETB12-RXN	no name	HOMOSER-METSYN-PWY	L-methionine biosynthesis I
over	HOMOCYSMETB12-RXN	no name	HSERMETANA-PWY	L-methionine biosynthesis III
over	HOMOCYSMETB12-RXN	no name	PWY-2201	folate transformations I
over	HOMOCYSMETB12-RXN	no name	PWY-3841	folate transformations II
over	HOMOSERINE-O-ACETYLTRANSFERASE-RXN	no name	PWY-5344	L-homocysteine biosynthesis
over	HYDROXYLAMINE-REDUCTASE-RXN	no name	none
over	IMIDAZOLONEPROPIONASE-RXN	no name	HISDEG-PWY	L-histidine degradation I
over	IMIDAZOLONEPROPIONASE-RXN	no name	HISHP-PWY	L-histidine degradation VI
over	IMIDAZOLONEPROPIONASE-RXN	no name	PWY-5028	L-histidine degradation II
over	IMIDAZOLONEPROPIONASE-RXN	no name	PWY-5030	L-histidine degradation III
over	ISOCHORMAT-RXN	no name	PWY-5901	2,3-dihydroxybenzoate biosynthesis
over	KETOTETROSE-PHOSPHATE-ALDOLASE-RXN	no name	none
over	KYNURENINASE-RXN	no name	PWY-6309	L-tryptophan degradation XI (mammalian, via kynurenine)
over	KYNURENINASE-RXN	no name	TRPCAT-PWY	L-tryptophan degradation I (via anthranilate)
over	L-AMINO-ACID-OXIDASE-RXN	no name	none
over	LACCASE-RXN	no name	none
over	LCARNCOALIG-RXN	no name	CARNMET-PWY	L-carnitine degradation I
over	LYSINE-23-AMINOMUTASE-RXN	no name	P163-PWY	L-lysine fermentation to acetate and butanoate
over	LYSINE-6-DEHYDROGENASE-RXN	no name	none
over	LYSYLTRANSFERASE-RXN	no name	none
over	MALATE-DEHYDROGENASE-ACCEPTOR-RXN	no name	PWY-7254	TCA cycle VII (acetate-producers)
over	MALATE-DEHYDROGENASE-ACCEPTOR-RXN	no name	TCA	TCA cycle I (prokaryotic)
over	MALTACETYLTRAN-RXN	no name	none
over	METHIONINE-GAMMA-LYASE-RXN	no name	PWY-7793	dimethyl sulfide biosynthesis from methionine
over	METHYLISOCITRATE-LYASE-RXN	no name	PWY-5747	2-methylcitrate cycle II
over	METHYLISOCITRATE-LYASE-RXN	no name	PWY0-42	2-methylcitrate cycle I
over	METHYLTHIOADENOSINE-NUCLEOSIDASE-RXN	no name	PWY-6754	<i>S</i>-methyl-5'-thioadenosine degradation I
over	METHYLTHIOADENOSINE-NUCLEOSIDASE-RXN	no name	PWY0-1391	<i>S</i>-methyl-5'-thioadenosine degradation IV
over	MHPELY-RXN	no name	PWY-5162	2-oxopentenoate degradation
over	MMUM-RXN	no name	ADENOSYLHOMOCYSCAT-PWY	L-methionine salvage from L-homocysteine
over	MMUM-RXN	no name	PWY-5441	S-methyl-L-methionine cycle
over	MMUM-RXN	no name	PWY-702	L-methionine biosynthesis II
over	NADPH--FERRIHEMOPROTEIN-REDUCTASE-RXN	no name	none
over	NITROGENASE-FLAVODOXIN-RXN	no name	PWY-7576	nitrogen fixation II (flavodoxin)
over	O-ACETYLHOMOSERINE-THIOL-LYASE-RXN	no name	PWY-7174	<i>S</i>-methyl-5-thio-&alpha;-D-ribose 1-phosphate degradation II
over	ORNITHINE-CYCLODEAMINASE-RXN	no name	ARG-GLU-PWY	L-arginine degradation VII (arginase 3 pathway)
over	ORNITHINE-CYCLODEAMINASE-RXN	no name	ORN-AMINOPENTANOATE-CAT-PWY	L-ornithine degradation I (L-proline biosynthesis)
over	OXALATE--COA-LIGASE-RXN	no name	none
over	PHENYLPYRUVATE-DECARBOXYLASE-RXN	no name	ANAPHENOXI-PWY	L-phenylalanine degradation II (anaerobic)
over	PHENYLPYRUVATE-DECARBOXYLASE-RXN	no name	PWY-5079	L-phenylalanine degradation III
over	PHOSPHASERDECARB-RXN	no name	PWY-5669	phosphatidylethanolamine biosynthesis I
over	PHOSPHONOACETALDEHYDE-HYDROLASE-RXN	no name	PHOSPHONOTASE-PWY	2-aminoethylphosphonate degradation I
over	POLYPHOSPHATE-KINASE-RXN	no name	none
over	PURINE-NUCLEOSIDASE-RXN	no name	none
over	PYRIMSYN1-RXN	no name	PWY-6890	4-amino-2-methyl-5-diphosphomethylpyrimidine biosynthesis
over	PYROGLUTAMYL-PEPTIDASE-I-RXN	no name	none
over	PYRUVATE-DECARBOXYLASE-RXN	no name	none
over	PYRUVFORMLY-RXN	no name	FERMENTATION-PWY	mixed acid fermentation
over	PYRUVFORMLY-RXN	no name	PWY-5480	pyruvate fermentation to ethanol I
over	PYRUVFORMLY-RXN	no name	PWY-5485	pyruvate fermentation to acetate IV
over	PYRUVFORMLY-RXN	no name	PWY-5493	reductive monocarboxylic acid cycle
over	PYRUVFORMLY-RXN	no name	PWY4LZ-257	superpathway of fermentation (<i>Chlamydomonas reinhardtii</i>)
over	QOR-RXN	no name	none
over	QUERCETIN-23-DIOXYGENASE-RXN	no name	PWY-6848	rutin degradation
over	R-6-HYDROXYNICOTINE-OXIDASE-RXN	no name	none
over	R123-RXN	no name	P141-PWY	atrazine degradation I (aerobic)
over	R145-RXN	no name	PWY-4361	<i>S</i>-methyl-5-thio-&alpha;-D-ribose 1-phosphate degradation
over	R146-RXN	no name	PWY-5389	3-methylthiopropanoate biosynthesis
over	R265-RXN	no name	P321-PWY	benzoyl-CoA degradation III (anaerobic)
over	R265-RXN	no name	PWY-7401	crotonate fermentation (to acetate and cyclohexane carboxylate)
over	R265-RXN	no name	PWY-7402	benzoate fermentation (to acetate and cyclohexane carboxylate)
over	R344-RXN	no name	PWY-5508	adenosylcobalamin biosynthesis from cobyrinate <i>a,c</i>-diamide II
over	R344-RXN	no name	PWY-5509	adenosylcobalamin biosynthesis from cobyrinate <i>a,c</i>-diamide I
over	R362-RXN	no name	P421-PWY	4-nitrotoluene degradation I
over	R524-RXN	no name	CYANCAT-PWY	cyanate degradation
over	R524-RXN	no name	RXN-12893	no name
over	R82-RXN	no name	3.1.3.77-RXN	no name
over	R82-RXN	no name	PWY-4361	<i>S</i>-methyl-5-thio-&alpha;-D-ribose 1-phosphate degradation
over	R83-RXN	no name	3.1.3.77-RXN	no name
over	R83-RXN	no name	PWY-4361	<i>S</i>-methyl-5-thio-&alpha;-D-ribose 1-phosphate degradation
over	RIB5PISOM-RXN	no name	CALVIN-PWY	Calvin-Benson-Bassham cycle
over	RIB5PISOM-RXN	no name	NONOXIPENT-PWY	pentose phosphate pathway (non-oxidative branch)
over	RIB5PISOM-RXN	no name	P124-PWY	Bifidobacterium shunt
over	RIB5PISOM-RXN	no name	P185-PWY	formaldehyde assimilation III (dihydroxyacetone cycle)
over	RIB5PISOM-RXN	no name	PWY-1861	formaldehyde assimilation II (RuMP Cycle)
over	RIB5PISOM-RXN	no name	PWY-5723	Rubisco shunt
over	RIBONUCLEOSIDE-DIP-REDUCTI-RXN	no name	none
over	RR-BUTANEDIOL-DEHYDROGENASE-RXN	no name	PWY-5951	(<i>R,R</i>)-butanediol biosynthesis
over	RR-BUTANEDIOL-DEHYDROGENASE-RXN	no name	PWY3O-246	(R,R)-butanediol degradation
over	RUBREDOXIN--NADP+-REDUCTASE-RXN	no name	none
over	RXN-10031	no name	PWY-6160	3-dehydroquinate biosynthesis II (archaea)
over	RXN-10035	no name	PWY-6753	<i>S</i>-methyl-5'-thioadenosine degradation III
over	RXN-10048	no name	none
over	RXN-10049	no name	none
over	RXN-10050	no name	none
over	RXN-10051	no name	none
over	RXN-10052	no name	none
over	RXN-10081	no name	PWY-6185	4-methylcatechol degradation (<i>ortho</i> cleavage)
over	RXN-10568	no name	PWY-6254	santalene biosynthesis I
over	RXN-10675	no name	PWY-6289	petrobactin biosynthesis
over	RXN-10676	no name	PWY-6289	petrobactin biosynthesis
over	RXN-10677	no name	PWY-6289	petrobactin biosynthesis
over	RXN-10678	no name	PWY-6289	petrobactin biosynthesis
over	RXN-10679	no name	PWY-6289	petrobactin biosynthesis
over	RXN-10680	no name	PWY-6289	petrobactin biosynthesis
over	RXN-10681	no name	PWY-6289	petrobactin biosynthesis
over	RXN-10682	no name	PWY-6289	petrobactin biosynthesis
over	RXN-10813	no name	none
over	RXN-10827	no name	PWY-6322	phosphinothricin tripeptide biosynthesis
over	RXN-10827	no name	PWY-7769	phosalacine biosynthesis
over	RXN-10828	no name	PWY-6322	phosphinothricin tripeptide biosynthesis
over	RXN-10828	no name	PWY-7769	phosalacine biosynthesis
over	RXN-10843	no name	PWY-6324	rebeccamycin biosynthesis
over	RXN-11036	no name	PWY-5938	(<i>R</i>)-acetoin biosynthesis I
over	RXN-11113	no name	PWY-6407	yersiniabactin biosynthesis
over	RXN-11113	no name	PWY-6408	pyochelin biosynthesis
over	RXN-11113	no name	PWY-6640	salicylate degradation IV
over	RXN-11116	no name	PWY-6408	pyochelin biosynthesis
over	RXN-11148	no name	none
over	RXN-11187	no name	PWY-6421	arsenate detoxification III (mycothiol)
over	RXN-11236	no name	DENITRIFICATION-PWY	nitrate reduction I (denitrification)
over	RXN-11236	no name	PWY-6748	nitrate reduction VII (denitrification)
over	RXN-11240	no name	none
over	RXN-11290	no name	none
over	RXN-11396	no name	PWY-6502	oxidized GTP and dGTP detoxification
over	RXN-11455	no name	none
over	RXN-11472	no name	PWY-6518	glycocholate metabolism (bacteria)
over	RXN-11475	no name	PWY-6519	8-amino-7-oxononanoate biosynthesis I
over	RXN-11484	no name	PWY-6519	8-amino-7-oxononanoate biosynthesis I
over	RXN-11484	no name	PWY-7147	8-amino-7-oxononanoate biosynthesis II
over	RXN-11657	no name	PWY-5787	oligomeric urushiol biosynthesis
over	RXN-11661	no name	PWY-5787	oligomeric urushiol biosynthesis
over	RXN-11673	no name	PWY-6593	sulfoacetate degradation
over	RXN-11744	5-fluoro-5-deoxy-D-ribose-1-phosphate isomerase	PWY-6644	fluoroacetate and fluorothreonine biosynthesis
over	RXN-12085	no name	none
over	RXN-12116	no name	none
over	RXN-12204	no name	PWY-6724	starch degradation II
over	RXN-12231	no name	PWY-6749	CMP-legionaminate biosynthesis I
over	RXN-12281	no name	PWY-6786	detoxification of reactive carbonyls in chloroplasts
over	RXN-12292	no name	PWY-6786	detoxification of reactive carbonyls in chloroplasts
over	RXN-12293	no name	PWY-6786	detoxification of reactive carbonyls in chloroplasts
over	RXN-12295	no name	PWY-6786	detoxification of reactive carbonyls in chloroplasts
over	RXN-12296	no name	PWY-6786	detoxification of reactive carbonyls in chloroplasts
over	RXN-12392	no name	none
over	RXN-12537	no name	PWY-7274	D-cycloserine biosynthesis
over	RXN-12543	no name	PWY-6855	chitin degradation I (archaea)
over	RXN-12568	no name	PWY-6863	pyruvate fermentation to hexanol (engineered)
over	RXN-12571	no name	PWY-6048	methylthiopropanoate degradation I (cleavage)
over	RXN-12653	no name	PWY-6915	pentalenolactone biosynthesis
over	RXN-12734	no name	PWY-6944	androstenedione degradation
over	RXN-12736	propanal dehydrogenase (acetylating)	PWY-6944	androstenedione degradation
over	RXN-12736	propanal dehydrogenase (acetylating)	PWY-7013	L-1,2-propanediol degradation
over	RXN-12800	no name	PWY-7412	mycinamicin biosynthesis
over	RXN-12835	isopimara-8,15-diene synthase	none
over	RXN-12893	no name	none
over	RXN-12921	no name	PWY-6973	dTDP-D-olivose, dTDP-D-oliose and dTDP-D-mycarose biosynthesis
over	RXN-12931	dTDP-4-oxo-2,6-dideoxy-D-glucose 3-methyltransferase	PWY-6973	dTDP-D-olivose, dTDP-D-oliose and dTDP-D-mycarose biosynthesis
over	RXN-12984	sclarene synthase	none
over	RXN-12985	(Z)-biformene synthase	none
over	RXN-12987	manool synthase	none
over	RXN-12988	13-epi-manool synthase	none
over	RXN-12996	ent-manool synthase	none
over	RXN-13094	no name	none
over	RXN-13099	no name	none
over	RXN-13158	no name	none
over	RXN-13251	no name	PWY-7027	hentriaconta-3,6,9,12,15,19,22,25,28-nonaene biosynthesis
over	RXN-13279	no name	none
over	RXN-13335	no name	none
over	RXN-13399	no name	none
over	RXN-13409	no name	none
over	RXN-13569	no name	none
over	RXN-13633	spinosyn 4'-<i>O</i>-methyltransferase	PWY-7100	spinosyn A biosynthesis
over	RXN-13635	no name	none
over	RXN-13636	no name	none
over	RXN-13637	no name	none
over	RXN-13638	no name	none
over	RXN-13649	no name	none
over	RXN-13721	no name	none
over	RXN-13755	no name	PWY-7316	dTDP-<i>N</i>-acetylviosamine biosynthesis
over	RXN-13868	no name	PWY-7153	grixazone biosynthesis
over	RXN-13871	no name	none
over	RXN-14125	no name	none
over	RXN-14192	no name	none
over	RXN-14207	no name	none
over	RXN-14347	no name	none
over	RXN-14358	no name	PWY-7241	<I>myo</I>-inositol degradation II
over	RXN-14395	no name	PWY4FS-11	L-ascorbate biosynthesis II (L-gulose pathway)
over	RXN-14395	no name	RXN4FS-11	no name
over	RXN-14475	no name	none
over	RXN-14532	no name	PWY-7312	dTDP-D-&beta;-fucofuranose biosynthesis
over	RXN-14536	no name	PWY-7425	2-chloroacrylate degradation I
over	RXN-14668	no name	PWY-7301	dTDP-4-<i>O</i>-demethyl-&beta;-L-noviose biosynthesis
over	RXN-14703	no name	none
over	RXN-14730	no name	PWY-7310	D-glucosaminate degradation
over	RXN-14756	no name	none
over	RXN-14824	no name	PWY-7352	daunorubicin biosynthesis
over	RXN-14845	no name	none
over	RXN-14861	no name	none
over	RXN-14863	no name	none
over	RXN-14865	no name	none
over	RXN-14872	no name	PWY-7363	papaverine biosynthesis
over	RXN-14873	no name	PWY-7363	papaverine biosynthesis
over	RXN-14899	phosphatidylcholine phospholipase	PWY-7367	phosphatidylcholine resynthesis via glycerophosphocholine
over	RXN-14903	no name	CITRULBIO-PWY	L-citrulline biosynthesis
over	RXN-14903	no name	PROUT-PWY	L-proline degradation
over	RXN-14903	no name	PWY-5737	(5<i>R</i>)-carbapenem carboxylate biosynthesis
over	RXN-14903	no name	PWY-6922	L-<i>N<sup>&delta;</sup></i>-acetylornithine biosynthesis
over	RXN-14907	no name	PWY-7387	hypotaurine degradation
over	RXN-14971	no name	P105-PWY	TCA cycle IV (2-oxoglutarate decarboxylase)
over	RXN-14971	no name	PWY-561	superpathway of glyoxylate cycle and fatty acid degradation
over	RXN-14971	no name	PWY-5690	TCA cycle II (plants and fungi)
over	RXN-14971	no name	PWY-6728	methylaspartate cycle
over	RXN-14971	no name	PWY-6969	TCA cycle V (2-oxoglutarate:ferredoxin oxidoreductase)
over	RXN-14971	no name	PWY-7254	TCA cycle VII (acetate-producers)
over	RXN-14971	no name	TCA	TCA cycle I (prokaryotic)
over	RXN-15017	no name	PWY-7403	tetramethylpyrazine degradation
over	RXN-15027	no name	PWY-7407	aurachin A, B, C and D biosynthesis
over	RXN-15048	no name	PWY-7413	dTDP-6-deoxy-&alpha;-D-allose biosynthesis
over	RXN-15058	no name	PWY-7415	tylosin biosynthesis
over	RXN-15080	no name	PWY-7419	FR-900098 and FR-33289 antibiotics biosynthesis
over	RXN-15099	no name	PWY-7421	narbomycin, pikromycin and novapikromycin biosynthesis
over	RXN-15100	no name	PWY-7422	methymycin, neomethymycin and novamethymycin biosynthesis
over	RXN-15101	no name	PWY-7422	methymycin, neomethymycin and novamethymycin biosynthesis
over	RXN-15106	no name	PWY-7421	narbomycin, pikromycin and novapikromycin biosynthesis
over	RXN-15107	no name	PWY-7421	narbomycin, pikromycin and novapikromycin biosynthesis
over	RXN-15108	no name	PWY-7422	methymycin, neomethymycin and novamethymycin biosynthesis
over	RXN-15109	no name	PWY-7422	methymycin, neomethymycin and novamethymycin biosynthesis
over	RXN-15110	no name	PWY-7421	narbomycin, pikromycin and novapikromycin biosynthesis
over	RXN-15118	no name	none
over	RXN-15141	no name	PWY-7428	2-chloroacrylate degradation II
over	RXN-15294	no name	none
over	RXN-15314	no name	none
over	RXN-15407	no name	PWY-7483	elloramycin biosynthesis
over	RXN-15408	ElmP	PWY-7483	elloramycin biosynthesis
over	RXN-15414	no name	PWY-7153	grixazone biosynthesis
over	RXN-15434	no name	PWY-7485	tetracenomycin C biosynthesis
over	RXN-15436	tcmP	PWY-7485	tetracenomycin C biosynthesis
over	RXN-15513	no name	ANAGLYCOLYSIS-PWY	glycolysis III (from glucose)
over	RXN-15513	no name	GLYCOLYSIS	glycolysis I (from glucose 6-phosphate)
over	RXN-15513	no name	P122-PWY	heterolactic fermentation
over	RXN-15513	no name	PWY-1622	formaldehyde assimilation I (serine pathway)
over	RXN-15513	no name	PWY-5484	glycolysis II (from fructose 6-phosphate)
over	RXN-15513	no name	PWY66-399	gluconeogenesis III
over	RXN-15662	D-fructosel-6-phosphate-L-glutamate transaminase	PWY-7531	mannojirimycin biosynthesis
over	RXN-15753	no name	none
over	RXN-15761	no name	none
over	RXN-15809	no name	PWY-7552	heme biosynthesis III (from siroheme)
over	RXN-161	no name	PWY-6583	pyruvate fermentation to butanol I
over	RXN-161	no name	PWY-6883	pyruvate fermentation to butanol II (engineered)
over	RXN-161	no name	PWY-7396	butanol and isobutanol biosynthesis (engineered)
over	RXN-16261	no name	none
over	RXN-16470	no name	none
over	RXN-16471	no name	none
over	RXN-16729	no name	none
over	RXN-16730	no name	none
over	RXN-16731	no name	none
over	RXN-16732	no name	none
over	RXN-16733	no name	none
over	RXN-16734	no name	none
over	RXN-16735	no name	none
over	RXN-16736	no name	none
over	RXN-16737	no name	none
over	RXN-16754	no name	PWY-7677	rosamicin biosynthesis
over	RXN-16755	no name	PWY-7677	rosamicin biosynthesis
over	RXN-16807	no name	PWY-7682	arabidopyrone biosynthesis
over	RXN-16813	no name	PWY-7682	arabidopyrone biosynthesis
over	RXN-16880	no name	PWY-7691	10,13-epoxy-11-methyl-octadecadienoate biosynthesis
over	RXN-16934	no name	PWY-7694	zwittermicin A biosynthesis
over	RXN-16941	no name	PWY-7694	zwittermicin A biosynthesis
over	RXN-17073	no name	PWY-7718	actinomycin D biosynthesis
over	RXN-17099	no name	none
over	RXN-17122	no name	PWY-7729	5,6-dimethylbenzimidazole biosynthesis II (anaerobic)
over	RXN-17130	no name	none
over	RXN-17143	no name	PWY-7733	3-hydroxyquinaldate biosynthesis
over	RXN-17150	no name	PWY-7733	3-hydroxyquinaldate biosynthesis
over	RXN-17150	no name	PWY-7734	quinoxaline-2-carboxylate biosynthesis
over	RXN-17161	no name	PWY-7736	stellatic acid biosynthesis
over	RXN-17173	no name	PWY-7737	thiocoraline biosynthesis
over	RXN-17190	no name	PWY-6322	phosphinothricin tripeptide biosynthesis
over	RXN-17190	no name	PWY-7769	phosalacine biosynthesis
over	RXN-17191	no name	PWY-6322	phosphinothricin tripeptide biosynthesis
over	RXN-17191	no name	PWY-7769	phosalacine biosynthesis
over	RXN-17277	no name	PWY-7743	dimycocerosyl triglycosyl phenolphthiocerol biosynthesis
over	RXN-17288	no name	PWY-7745	p-HBAD biosynthesis
over	RXN-17335	no name	none
over	RXN-17368	no name	PWY-7751	shinorine biosynthesis
over	RXN-17377	no name	PWY-5818	validamycin biosynthesis
over	RXN-17389	no name	none
over	RXN-17397	no name	PWY-7755	iso-bile acids biosynthesis I
over	RXN-17409	no name	PWY-7755	iso-bile acids biosynthesis I
over	RXN-17411	no name	none
over	RXN-17761	no name	PWY-7786	D-threitol degradation
over	RXN-17761	no name	PWY-7788	erythritol degradation II
over	RXN-17765	no name	PWY-7787	L-threitol degradation
over	RXN-17905	no name	none
over	RXN-17943	no name	none
over	RXN-18010	no name	none
over	RXN-18013	no name	PWY-7815	poly(ribitol phosphate) wall teichoic acid biosynthesis I (<i>B. subtilis</i>)
over	RXN-18013	no name	PWY-7816	poly(ribitol phosphate) wall teichoic acid biosynthesis II (<i>S. aureus</i>)
over	RXN-18013	no name	PWY-7817	type I lipoteichoic acid biosynthesis (<i>S. aureus</i>)
over	RXN-18013	no name	PWY-7818	type IV lipoteichoic acid biosynthesis (<i>S. pneumoniae</i>)
over	RXN-18013	no name	TEICHOICACID-PWY	poly(glycerol phosphate) wall teichoic acid biosynthesis
over	RXN-18014	no name	PWY-7815	poly(ribitol phosphate) wall teichoic acid biosynthesis I (<i>B. subtilis</i>)
over	RXN-18014	no name	PWY-7816	poly(ribitol phosphate) wall teichoic acid biosynthesis II (<i>S. aureus</i>)
over	RXN-18014	no name	PWY-7817	type I lipoteichoic acid biosynthesis (<i>S. aureus</i>)
over	RXN-18014	no name	PWY-7818	type IV lipoteichoic acid biosynthesis (<i>S. pneumoniae</i>)
over	RXN-18014	no name	TEICHOICACID-PWY	poly(glycerol phosphate) wall teichoic acid biosynthesis
over	RXN-18018	no name	PWY-7815	poly(ribitol phosphate) wall teichoic acid biosynthesis I (<i>B. subtilis</i>)
over	RXN-18030	no name	PWY-7815	poly(ribitol phosphate) wall teichoic acid biosynthesis I (<i>B. subtilis</i>)
over	RXN-18048	no name	PWY-7818	type IV lipoteichoic acid biosynthesis (<i>S. pneumoniae</i>)
over	RXN-18068	no name	PWY-7821	tunicamycin biosynthesis
over	RXN-18080	no name	PWY-7822	chitin degradation III (Serratia)
over	RXN-18083	no name	PWY-7822	chitin degradation III (Serratia)
over	RXN-18084	no name	PWY-7822	chitin degradation III (Serratia)
over	RXN-1824	no name	none
over	RXN-1884	no name	PWY-882	L-ascorbate biosynthesis I (L-galactose pathway)
over	RXN-2464	no name	GALLATE-DEGRADATION-I-PWY	gallate degradation II
over	RXN-2464	no name	GALLATE-DEGRADATION-II-PWY	gallate degradation I
over	RXN-2464	no name	METHYLGALLATE-DEGRADATION-PWY	methylgallate degradation
over	RXN-2464	no name	P184-PWY	protocatechuate degradation I (<I>meta</I>-cleavage pathway)
over	RXN-4961	no name	PWY-6098	diploterol and cycloartenol biosynthesis
over	RXN-4961	no name	PWY-7072	hopanoid biosynthesis (bacteria)
over	RXN-5105	no name	none
over	RXN-5822	no name	NAD-BIOSYNTHESIS-II	NAD salvage pathway III
over	RXN-5822	no name	NADPHOS-DEPHOS-PWY	NAD phosphorylation and dephosphorylation
over	RXN-5822	no name	PWY-5083	NAD/NADH phosphorylation and dephosphorylation
over	RXN-6763	no name	PWY-4061	glutathione-mediated detoxification I
over	RXN-6763	no name	PWY-6842	glutathione-mediated detoxification II
over	RXN-7669	no name	PWY-5067	glycogen biosynthesis II (from UDP-D-Glucose)
over	RXN-7733	no name	PWY-5207	coenzyme B/coenzyme M regeneration
over	RXN-7737	no name	PWY-5097	L-lysine biosynthesis VI
over	RXN-7771	no name	PWY-5115	GDP-L-galactose biosynthesis
over	RXN-7771	no name	PWY4FS-11	L-ascorbate biosynthesis II (L-gulose pathway)
over	RXN-7772	no name	none
over	RXN-7854	no name	PWY-5140	cannabinoid biosynthesis
over	RXN-7855	no name	PWY-5140	cannabinoid biosynthesis
over	RXN-8	no name	PWY-3	putrescine degradation V
over	RXN-8053	no name	PWY-5195	artemisinin biosynthesis
over	RXN-8075	no name	PWY-5197	lactate biosynthesis (archaea)
over	RXN-8075	no name	PWY-6160	3-dehydroquinate biosynthesis II (archaea)
over	RXN-8441	nicotinamide-&beta;-riboside hydrolase	PWY-5381	pyridine nucleotide cycling (plants)
over	RXN-8460	no name	PWY-5394	betalamic acid biosynthesis
over	RXN-8529	no name	2ASDEG-PWY	orthanilate degradation
over	RXN-8529	no name	PWY-5419	catechol degradation to 2-oxopent-4-enoate II
over	RXN-8529	no name	PWY-6214	3-chlorocatechol degradation III (<i>meta</i> pathway)
over	RXN-8529	no name	PWY-6336	protocatechuate degradation III (<I>para</I>-cleavage pathway)
over	RXN-8529	no name	PWY-7006	4-amino-3-hydroxybenzoate degradation
over	RXN-8529	no name	PWY-7480	2,3-dihydroxybenzoate degradation
over	RXN-8575	no name	none
over	RXN-8577	no name	none
over	RXN-8585	(-)-&alpha;-cedrene synthase	none
over	RXN-8586	no name	none
over	RXN-8590	no name	none
over	RXN-8591	no name	none
over	RXN-8593	no name	none
over	RXN-8595	no name	none
over	RXN-8600	no name	none
over	RXN-8606	no name	none
over	RXN-8807	no name	PWY-5536	acetate formation from acetyl-CoA III (succinate)
over	RXN-8807	no name	PWY-5677	succinate fermentation to butanoate
over	RXN-8807	no name	PWY-7254	TCA cycle VII (acetate-producers)
over	RXN-8807	no name	PWY-7384	anaerobic energy metabolism (invertebrates, mitochondrial)
over	RXN-8821	no name	PWY-5642	2,4-dinitrotoluene degradation
over	RXN-8850	no name	PWY-6545	pyrimidine deoxyribonucleotides <i>de novo</i> biosynthesis III
over	RXN-8931	no name	PWY-5725	farnesene biosynthesis
over	RXN-8956	no name	PWY-5742	L-arginine degradation IX (arginine:pyruvate transaminase pathway)
over	RXN-9030	no name	PWY-5770	phenazine-1-carboxylate biosynthesis
over	RXN-9087	no name	PWY-5743	3-hydroxypropanoate cycle
over	RXN-9087	no name	PWY-5744	glyoxylate assimilation
over	RXN-9087	no name	PWY-5789	3-hydroxypropanoate/4-hydroxybutanate cycle
over	RXN-9087	no name	RXN-8968	no name
over	RXN-9188	no name	PWY-5830	CDP-ascarylose biosynthesis
over	RXN-9384	no name	none
over	RXN-9489	1'-hydroxyversicolorone reductase	PWY-5955	versicolorin B biosynthesis
over	RXN-9490	no name	PWY-5955	versicolorin B biosynthesis
over	RXN-9491	virsiconal reductase	PWY-5955	versicolorin B biosynthesis
over	RXN-9564	no name	PWY-5975	furaneol biosynthesis
over	RXN-9565	no name	PWY-5975	furaneol biosynthesis
over	RXN-9567	no name	PWY-5975	furaneol biosynthesis
over	RXN-9592	no name	PWY-5982	sulfoacetaldehyde degradation II
over	RXN-9676	no name	PWY-6003	gramicidin S biosynthesis
over	RXN-9677	no name	PWY-6003	gramicidin S biosynthesis
over	RXN-9678	no name	PWY-6003	gramicidin S biosynthesis
over	RXN-9763	no name	PWY-6057	dimethyl sulfide degradation III (oxidation)
over	RXN-9834	no name	PWY-6080	4-ethylphenol degradation (anaerobic)
over	RXN-9869	no name	PWY-6107	chlorosalicylate degradation
over	RXN0-1661	enterobactin hydrolase	none
over	RXN0-2421	Transport of Fe<sup>2+</sup>	none
over	RXN0-280	no name	ALKANEMONOX-PWY	two-component alkanesulfonate monooxygenase
over	RXN0-302	no name	NONMEVIPP-PWY	methylerythritol phosphate pathway I
over	RXN0-302	no name	PWY-7560	methylerythritol phosphate pathway II
over	RXN0-4181	no name	none
over	RXN0-4621	no name	PWY0-1261	anhydromuropeptides recycling
over	RXN0-5100	no name	none
over	RXN0-5101	no name	none
over	RXN0-5130	no name	none
over	RXN0-5184	no name	none
over	RXN0-5201	no name	none
over	RXN0-5202	no name	none
over	RXN0-5203	no name	none
over	RXN0-5228	no name	PWY0-1546	muropeptide degradation
over	RXN0-5266	no name	PWY-7545	pyruvate to cytochrome <i>bd</i> terminal oxidase electron transfer
over	RXN0-5266	no name	PWY0-1334	NADH to cytochrome <i>bd</i> oxidase electron transfer I
over	RXN0-5266	no name	PWY0-1353	succinate to cytochrome <i>bd</i> oxidase electron transfer
over	RXN0-5266	no name	PWY0-1568	NADH to cytochrome <i>bd</i> oxidase electron transport II
over	RXN0-5293	no name	PWY-6536	4-aminobutanoate degradation III
over	RXN0-5304	no name	RIBOKIN-PWY	ribose degradation
over	RXN0-6377	no name	PWY-5675	nitrate reduction V (assimilatory)
over	RXN0-6377	no name	PWY-723	alkylnitronates degradation
over	RXN0-6435	HypF carbamoyltransferase	none
over	RXN0-6566	no name	none
over	RXN0-6938	no name	none
over	RXN0-6945	no name	PWY0-1534	hydrogen sulfide biosynthesis I
over	RXN0-7079	no name	none
over	RXN66-18	no name	PWY66-3	cholesterol biosynthesis II (via 24,25-dihydrolanosterol)
over	RXN66-23	no name	PWY66-3	cholesterol biosynthesis II (via 24,25-dihydrolanosterol)
over	RXN66-570	no name	none
over	RXN66-576	no name	PWY-3661-1	glycine betaine degradation II (mammalian)
over	S-ADENOSYLHOMOCYSTEINE-DEAMINASE-RXN	no name	none
over	SPERMIDINESYN-RXN	no name	BSUBPOLYAMSYN-PWY	spermidine biosynthesis I
over	SPHINGOMYELIN-PHOSPHODIESTERASE-RXN	no name	none
over	SUGAR-PHOSPHATASE-RXN	no name	none
over	TAURINE-AMINOTRANSFERASE-RXN	no name	PWY-1263	taurine degradation I
over	TDCEACT-RXN	no name	none
over	TEICHOICSYN2-RXN	no name	PWY-7815	poly(ribitol phosphate) wall teichoic acid biosynthesis I (<i>B. subtilis</i>)
over	TEICHOICSYN2-RXN	no name	PWY-7816	poly(ribitol phosphate) wall teichoic acid biosynthesis II (<i>S. aureus</i>)
over	TEICHOICSYN2-RXN	no name	PWY-7819	poly(3-O-&beta;-D-glucopyranosyl-<i>N</i>-acetylgalactosamine 1-phosphate) wall teichoic acid biosynthesis
over	TEICHOICSYN2-RXN	no name	TEICHOICACID-PWY	poly(glycerol phosphate) wall teichoic acid biosynthesis
over	THIOSULFATE-SULFURTRANSFERASE-RXN	no name	PWY-5350	thiosulfate disproportionation IV (rhodanese)
over	THYMIDYLATE-5-PHOSPHATASE-RXN	no name	none
over	TRANS-L-3-HYDROXYPROLINE-DEHYDRATASE-RXN	no name	PWY-7515	<i>trans</i>-3-hydroxy-L-proline degradation
over	TRANS-RXN-104	no name	none
over	TRANS-RXN-105	no name	none
over	TRANS-RXN-106A	no name	none
over	TRANS-RXN-106B	no name	none
over	TRANS-RXN-117	no name	none
over	TRANS-RXN-213	no name	none
over	TRANS-RXN-22	no name	none
over	TRANS-RXN-23	no name	none
over	TRANS-RXN-241	Transport of a manganese ion	none
over	TRANS-RXN-25	Transport of N-acetylneuraminate	none
over	TRANS-RXN-27	no name	none
over	TRANS-RXN-271	no name	PWY-6082	alginate biosynthesis II (bacterial)
over	TRANS-RXN-279	no name	none
over	TRANS-RXN-280	no name	none
over	TRANS-RXN-281	no name	none
over	TRANS-RXN-282	no name	none
over	TRANS-RXN-317	no name	none
over	TRANS-RXN-318	no name	PWY-7818	type IV lipoteichoic acid biosynthesis (<i>S. pneumoniae</i>)
over	TRANS-RXN-40	Transport of L-arabinose	none
over	TRANS-RXN-41	Transport of fosmidomycin	none
over	TRANS-RXN-56	no name	none
over	TRANS-RXN-57	no name	none
over	TRANS-RXN-58	no name	none
over	TRANS-RXN-61	no name	none
over	TRANS-RXN-62A	no name	none
over	TRANS-RXN-62B	no name	none
over	TRANS-RXN-68	no name	none
over	TRANS-RXN-71	no name	none
over	TRANS-RXN-72	no name	none
over	TRANS-RXN-8	no name	none
over	TRANS-RXN0-212	no name	none
over	TRANS-RXN0-267	no name	none
over	TRANS-RXN0-281	no name	none
over	TRANS-RXN0-288	Transport of a dipeptide	none
over	TRANS-RXN0-417	no name	none
over	TRANS-RXN0-418	no name	none
over	TRANS-RXN0-447	Transport of adenine	none
over	TRANS-RXN0-457	Transport of 3-hydroxy-trans-cinnamate	none
over	TRANS-RXN0-470	no name	none
over	TRANS-RXN0-486	no name	none
over	TRANS-RXN0-499	Transport of D-tartrate	none
over	TRANS-RXN0-515	Transport of (R)-lactate	none
over	TRANS-RXN0-622	no name	none
over	TRANS-RXN18HP-97	transport of gentisate	none
over	UDP-GLUCURONATE-5-EPIMERASE-RXN	no name	none
over	UDPMANNACADEHYDROG-RXN	no name	PWY-7335	UDP-<i>N</i>-acetyl-&alpha;-D-mannosaminouronate biosynthesis
over	UROCANATE-HYDRATASE-RXN	no name	HISDEG-PWY	L-histidine degradation I
over	UROCANATE-HYDRATASE-RXN	no name	HISHP-PWY	L-histidine degradation VI
over	UROCANATE-HYDRATASE-RXN	no name	PWY-5028	L-histidine degradation II
over	UROCANATE-HYDRATASE-RXN	no name	PWY-5030	L-histidine degradation III
over	UTPHEXPURIDYLYLTRANS-RXN	no name	PWY-3821	D-galactose degradation III
over	UTPHEXPURIDYLYLTRANS-RXN	no name	PWY-6527	stachyose degradation
over	VALINE-PYRUVATE-AMINOTRANSFER-RXN	no name	ALANINE-VALINESYN-PWY	L-alanine biosynthesis I
under	1.1.1.127-RXN	no name	PWY-6507	4-deoxy-L-<i>threo</i>-hex-4-enopyranuronate degradation
under	1.1.1.127-RXN	no name	PWY-7562	3,6-anhydro-&alpha;-L-galactopyranose degradation
under	1.1.1.252-RXN	no name	none
under	1.1.1.261-RXN	no name	PWY-6349	CDP-archaeol biosynthesis
under	1.1.1.274-RXN	no name	KETOGLUCONMET-PWY	ketogluconate metabolism
under	1.1.1.274-RXN	no name	PWY-7165	L-ascorbate biosynthesis VI (engineered pathway)
under	1.1.99.28-RXN	no name	PWY-5530	sorbitol biosynthesis II
under	1.13.11.28-RXN	no name	none
under	1.20.1.1-RXN	no name	none
under	1.5.1.20-RXN	no name	1CMET2-PWY	<i>N</i><sup>10</sup>-formyl-tetrahydrofolate biosynthesis
under	1.5.1.20-RXN	no name	CODH-PWY	reductive acetyl coenzyme A pathway I (homoacetogenic bacteria)
under	1.5.1.20-RXN	no name	PWY-2201	folate transformations I
under	1.5.1.20-RXN	no name	PWY-3841	folate transformations II
under	1.7.7.2-RXN	no name	PWY490-3	nitrate reduction VI (assimilatory)
under	13-PROPANEDIOL-DEHYDROGENASE-RXN	no name	PWY-6130	glycerol degradation III
under	15-OXOPROSTAGLANDIN-13-REDUCTASE-RXN	no name	none
under	2.4.1.147-RXN	no name	PWY-7435	mucin core 3 and core 4 <i>O</i>-glycosylation
under	2.6.1.30-RXN	no name	PWY-5499	vitamin B<sub>6</sub> degradation
under	2.7.7.39-RXN	no name	PWY-7815	poly(ribitol phosphate) wall teichoic acid biosynthesis I (<i>B. subtilis</i>)
under	2.7.7.39-RXN	no name	PWY-7816	poly(ribitol phosphate) wall teichoic acid biosynthesis II (<i>S. aureus</i>)
under	2.7.7.39-RXN	no name	PWY-7819	poly(3-O-&beta;-D-glucopyranosyl-<i>N</i>-acetylgalactosamine 1-phosphate) wall teichoic acid biosynthesis
under	2.7.7.39-RXN	no name	TEICHOICACID-PWY	poly(glycerol phosphate) wall teichoic acid biosynthesis
under	2.7.9.3-RXN	no name	PWY-6281	L-selenocysteine biosynthesis II (archaea and eukaryotes)
under	2.7.9.3-RXN	no name	PWY0-901	L-selenocysteine biosynthesis I (bacteria)
under	2TRANSKETO-RXN	no name	CALVIN-PWY	Calvin-Benson-Bassham cycle
under	2TRANSKETO-RXN	no name	NONOXIPENT-PWY	pentose phosphate pathway (non-oxidative branch)
under	2TRANSKETO-RXN	no name	P185-PWY	formaldehyde assimilation III (dihydroxyacetone cycle)
under	2TRANSKETO-RXN	no name	P21-PWY	pentose phosphate pathway (partial)
under	2TRANSKETO-RXN	no name	PWY-1861	formaldehyde assimilation II (RuMP Cycle)
under	2TRANSKETO-RXN	no name	PWY-5723	Rubisco shunt
under	2TRANSKETO-RXN	no name	PWY-6901	superpathway of glucose and xylose degradation
under	3-DEHYDROQUINATE-DEHYDRATASE-RXN	no name	PWY-6163	chorismate biosynthesis from 3-dehydroquinate
under	3-DEHYDROQUINATE-DEHYDRATASE-RXN	no name	PWY-6416	quinate degradation II
under	3-DEHYDROQUINATE-DEHYDRATASE-RXN	no name	PWY-6707	gallate biosynthesis
under	3-DEHYDROQUINATE-DEHYDRATASE-RXN	no name	QUINATEDEG-PWY	quinate degradation I
under	3-ISOPROPYLMALDEHYDROG-RXN	no name	LEUSYN-PWY	L-leucine biosynthesis
under	3-ISOPROPYLMALDEHYDROG-RXN	no name	PWY-6871	3-methylbutanol biosynthesis (engineered)
under	3-ISOPROPYLMALDEHYDROG-RXN	no name	RXN-13158	no name
under	3-OXOACYL-ACP-SYNTH-BASE-RXN	no name	FASYN-INITIAL-PWY	superpathway of fatty acid biosynthesis initiation (E. coli)
under	3-OXOACYL-ACP-SYNTH-BASE-RXN	no name	PWY-5965	fatty acid biosynthesis initiation III
under	3-OXOACYL-ACP-SYNTH-BASE-RXN	no name	PWY-5966	fatty acid biosynthesis initiation II
under	3-OXOACYL-ACP-SYNTH-BASE-RXN	no name	PWY-7388	octanoyl-[acyl-carrier protein] biosynthesis (mitochondria, yeast)
under	3-OXOACYL-ACP-SYNTH-RXN	no name	FASYN-ELONG-PWY	fatty acid elongation -- saturated
under	3-OXOADIPATE-COA-TRANSFERASE-RXN	no name	PWY-2361	3-oxoadipate degradation
under	3.2.1.120-RXN	no name	PWY-6807	xyloglucan degradation II (exoglucanase)
under	3.2.1.136-RXN	no name	PWY-6813	glucuronoarabinoxylan degradation
under	3.2.1.149-RXN	no name	none
under	3.2.1.37-RXN	no name	none
under	3.2.1.38-RXN	no name	none
under	3.2.1.52-RXN	no name	none
under	3.2.1.55-RXN	no name	none
under	3.2.1.64-RXN	no name	none
under	3.2.1.72-RXN	no name	PWY-6789	(1,3)-&beta;-D-xylan degradation
under	3.2.1.73-RXN	no name	none
under	3.2.1.78-RXN	no name	PWY-7456	&beta;-(1,4)-mannan degradation
under	3.2.1.89-RXN	no name	none
under	3.2.1.99-RXN	no name	none
under	3.4.11.6-RXN	no name	none
under	3.4.17.11-RXN	no name	none
under	3.4.19.11-RXN	no name	none
under	3.4.21.105-RXN	no name	none
under	3.4.21.48-RXN	no name	none
under	3.4.21.64-RXN	no name	none
under	3.4.24.32-RXN	no name	none
under	3.5.1.87-RXN	no name	none
under	3.5.2.14-RXN	no name	PWY-4722	creatinine degradation II
under	3.6.3.19-RXN	no name	none
under	3.6.3.24-RXN	no name	none
under	4-HYDROXYBENZOATE-DECARBOXYLASE-RXN	no name	none
under	4.1.1.81-RXN	no name	PWY-5443	aminopropanol phosphate biosynthesis I
under	4.2.1.41-RXN	no name	PWY-6486	D-galacturonate degradation II
under	4.2.1.41-RXN	no name	PWY-6497	D-galactarate degradation II
under	4.2.1.41-RXN	no name	PWY-6499	D-glucarate degradation II
under	4.2.1.41-RXN	no name	PWY-6501	D-glucuronate degradation II
under	4.2.2.2-RXN	no name	none
under	4.4.1.19-RXN	no name	P261-PWY	coenzyme M biosynthesis I
under	5.1.1.11-RXN	no name	none
under	5.1.3.9-RXN	no name	none
under	5.3.1.17-RXN	no name	PWY-6507	4-deoxy-L-<i>threo</i>-hex-4-enopyranuronate degradation
under	5.4.4.3-RXN	no name	none
under	6-CARBOXYHEXANOATE--COA-LIGASE-RXN	no name	PWY-6578	8-amino-7-oxononanoate biosynthesis III
under	ACETOINDEHYDROG-A-RXN	acetoin:NADP+ oxidoreductase	none
under	ACETYLCHOLINESTERASE-RXN	no name	none
under	ACYLCARNITINE-HYDROLASE-RXN	no name	none
under	ACYLPHOSPHATASE-RXN	no name	none
under	ALLANTOINASE-RXN	no name	PWY-5697	allantoin degradation to ureidoglycolate I (urea producing)
under	ALLANTOINASE-RXN	no name	PWY-5698	allantoin degradation to ureidoglycolate II (ammonia producing)
under	ALTRO-OXIDOREDUCT-RXN	no name	GALACTUROCAT-PWY	D-galacturonate degradation I
under	ALTRODEHYDRAT-RXN	no name	GALACTUROCAT-PWY	D-galacturonate degradation I
under	AMINOPROPDEHYDROG-RXN	no name	PWY-7378	aminopropanol phosphate biosynthesis II
under	ARABINONATE-DEHYDRATASE-RXN	no name	PWY-5519	D-arabinose degradation III
under	ARABISOM-RXN	no name	ARABCAT-PWY	L-arabinose degradation I
under	BADH-RXN	no name	BETSYN-PWY	glycine betaine biosynthesis I (Gram-negative bacteria)
under	BADH-RXN	no name	CHOLINE-BETAINE-ANA-PWY	choline degradation I
under	BADH-RXN	no name	PWY-3722	glycine betaine biosynthesis II (Gram-positive bacteria)
under	BADH-RXN	no name	PWY-7494	choline degradation IV
under	BADH-RXN	no name	PWY1F-353	glycine betaine biosynthesis III (plants)
under	BETA-PHOSPHOGLUCOMUTASE-RXN	no name	MALTOSECAT-PWY	maltose degradation
under	BETA-PHOSPHOGLUCOMUTASE-RXN	no name	PWY-2721	trehalose degradation III
under	BETA-PHOSPHOGLUCOMUTASE-RXN	no name	PWY-2722	trehalose degradation IV
under	BETA-PHOSPHOGLUCOMUTASE-RXN	no name	PWY-7459	kojibiose degradation
under	BETAGALACTOSID-RXN	&beta;-galactosidase	BGALACT-PWY	lactose degradation III
under	BILIRUBIN-OXIDASE-RXN	no name	none
under	BUTYRYL-COA-DEHYDROGENASE-RXN	no name	CENTFERM-PWY	pyruvate fermentation to butanoate
under	BUTYRYL-COA-DEHYDROGENASE-RXN	no name	P162-PWY	L-glutamate degradation V (via hydroxyglutarate)
under	BUTYRYL-COA-DEHYDROGENASE-RXN	no name	P163-PWY	L-lysine fermentation to acetate and butanoate
under	BUTYRYL-COA-DEHYDROGENASE-RXN	no name	P3-PWY	gallate degradation III (anaerobic)
under	BUTYRYL-COA-DEHYDROGENASE-RXN	no name	PWY-5022	4-aminobutanoate degradation V
under	BUTYRYL-COA-DEHYDROGENASE-RXN	no name	PWY-5676	acetyl-CoA fermentation to butanoate II
under	BUTYRYL-COA-DEHYDROGENASE-RXN	no name	PWY-5677	succinate fermentation to butanoate
under	BUTYRYL-COA-DEHYDROGENASE-RXN	no name	PWY-6583	pyruvate fermentation to butanol I
under	CATECHOL-23-DIOXYGENASE-RXN	no name	P183-PWY	catechol degradation to 2-oxopent-4-enoate I
under	CATECHOL-23-DIOXYGENASE-RXN	no name	PWY-5419	catechol degradation to 2-oxopent-4-enoate II
under	CEPHALOSPORIN-C-DEACETYLASE-RXN	no name	none
under	CHEBDEAMID-RXN	no name	none
under	CINNAMYL-ALCOHOL-DEHYDROGENASE-RXN	no name	none
under	COBALAMIN5PSYN-RXN	no name	COBALSYN-PWY	adenosylcobalamin salvage from cobinamide I
under	COBALAMIN5PSYN-RXN	no name	PWY-5509	adenosylcobalamin biosynthesis from cobyrinate <i>a,c</i>-diamide I
under	COBALAMIN5PSYN-RXN	no name	PWY-6269	adenosylcobalamin salvage from cobinamide II
under	COBALAMINSYN-RXN	no name	PWY-5508	adenosylcobalamin biosynthesis from cobyrinate <i>a,c</i>-diamide II
under	CYSTHIOCYS-RXN	no name	none
under	D-LYXOSE-KETOL-ISOMERASE-RXN	no name	none
under	D-XYLOSE-1-DEHYDROGENASE-NADP+-RXN	no name	PWY-6760	xylose degradation III
under	DMBPPRIBOSYLTRANS-RXN	no name	COBALSYN-PWY	adenosylcobalamin salvage from cobinamide I
under	DMBPPRIBOSYLTRANS-RXN	no name	PWY-5508	adenosylcobalamin biosynthesis from cobyrinate <i>a,c</i>-diamide II
under	DMBPPRIBOSYLTRANS-RXN	no name	PWY-5509	adenosylcobalamin biosynthesis from cobyrinate <i>a,c</i>-diamide I
under	DMBPPRIBOSYLTRANS-RXN	no name	PWY-6269	adenosylcobalamin salvage from cobinamide II
under	F16BDEPHOS-RXN	no name	CALVIN-PWY	Calvin-Benson-Bassham cycle
under	F16BDEPHOS-RXN	no name	GLUCONEO-PWY	gluconeogenesis I
under	F16BDEPHOS-RXN	no name	GLYCOLYSIS	glycolysis I (from glucose 6-phosphate)
under	F16BDEPHOS-RXN	no name	P185-PWY	formaldehyde assimilation III (dihydroxyacetone cycle)
under	F16BDEPHOS-RXN	no name	PWY-5484	glycolysis II (from fructose 6-phosphate)
under	F16BDEPHOS-RXN	no name	PWY66-399	gluconeogenesis III
under	F16BDEPHOS-RXN	no name	SUCSYN-PWY	sucrose biosynthesis I (from photosynthesis)
under	FORMYLTHFDEFORMYL-RXN	no name	P164-PWY	purine nucleobases degradation I (anaerobic)
under	FORMYLTHFDEFORMYL-RXN	no name	PWY-2201	folate transformations I
under	FORMYLTHFDEFORMYL-RXN	no name	PWY-5497	purine nucleobases degradation II (anaerobic)
under	FRUCTOKINASE-RXN	no name	P122-PWY	heterolactic fermentation
under	FRUCTOKINASE-RXN	no name	PWY-3801	sucrose degradation II (sucrose synthase)
under	FRUCTOKINASE-RXN	no name	PWY-4101	D-sorbitol degradation I
under	FRUCTOKINASE-RXN	no name	PWY-5384	sucrose degradation IV (sucrose phosphorylase)
under	FRUCTOKINASE-RXN	no name	PWY-621	sucrose degradation III (sucrose invertase)
under	FRUCTOKINASE-RXN	no name	PWY-6531	mannitol cycle
under	FRUCTOKINASE-RXN	no name	SUCROSEUTIL2-PWY	sucrose degradation VII (sucrose 3-dehydrogenase)
under	FRUCTOKINASE-RXN	no name	SUCUTIL-PWY	sucrose degradation I (sucrose phosphotransferase)
under	GALACTOKIN-RXN	no name	PWY-3821	D-galactose degradation III
under	GALACTOKIN-RXN	no name	PWY-6317	D-galactose degradation I (Leloir pathway)
under	GALACTOKIN-RXN	no name	PWY-6527	stachyose degradation
under	GALACTOKIN-RXN	no name	PWY66-422	D-galactose degradation V (Leloir pathway)
under	GALACTONDEHYDRAT-RXN	no name	GALACTCAT-PWY	D-galactonate degradation
under	GALACTURIDYLYLTRANS-RXN	no name	PWY-6317	D-galactose degradation I (Leloir pathway)
under	GALACTURIDYLYLTRANS-RXN	no name	PWY-6527	stachyose degradation
under	GALACTURIDYLYLTRANS-RXN	no name	PWY66-422	D-galactose degradation V (Leloir pathway)
under	GALACTURONOKINASE-RXN	no name	PWY-4	UDP-D-galacturonate biosynthesis II (from D-galacturonate)
under	GAMMA-GLUTAMYLTRANSFERASE-RXN	no name	none
under	GLUCARDEHYDRA-RXN	no name	GLUCARDEG-PWY	<i>D</i>-glucarate degradation I
under	GLUCARDEHYDRA-RXN	no name	PWY-6499	D-glucarate degradation II
under	GLUCOSE-1-PHOSPHATE-PHOSPHODISMUTASE-RXN	no name	none
under	GLUCUROISOM-RXN	no name	PWY-7247	&beta;-D-glucuronide and D-glucuronate degradation
under	GLUTAMATE-SYNTHASE-FERREDOXIN-RXN	no name	PWY-4341	L-glutamate biosynthesis V
under	GLUTAMATE-SYNTHASE-FERREDOXIN-RXN	no name	PWY-6549	L-glutamine biosynthesis III
under	GLUTAMATE-SYNTHASE-FERREDOXIN-RXN	no name	PWY-6964	ammonia assimilation cycle II
under	GLUTAMINESYN-RXN	no name	GLNSYN-PWY	L-glutamine biosynthesis I
under	GLUTAMINESYN-RXN	no name	PWY-381	nitrate reduction II (assimilatory)
under	GLUTAMINESYN-RXN	no name	PWY-5675	nitrate reduction V (assimilatory)
under	GLUTAMINESYN-RXN	no name	PWY-6549	L-glutamine biosynthesis III
under	GLUTAMINESYN-RXN	no name	PWY-6963	ammonia assimilation cycle I
under	GLUTAMINESYN-RXN	no name	PWY-6964	ammonia assimilation cycle II
under	GLUTAMINESYN-RXN	no name	PWY490-3	nitrate reduction VI (assimilatory)
under	GLUTARATE--COA-LIGASE-RXN	no name	none
under	GLUTDEHYD-RXN	no name	GLUTAMATESYN-RXN	no name
under	GLUTDEHYD-RXN	no name	GLUTSYNIII-PWY	L-glutamate biosynthesis III
under	GLUTDEHYD-RXN	no name	PWY-5675	nitrate reduction V (assimilatory)
under	GLUTDEHYD-RXN	no name	PWY-5913	partial TCA cycle (obligate autotrophs)
under	GLUTDEHYD-RXN	no name	PWY490-3	nitrate reduction VI (assimilatory)
under	GLYCDEH-RXN	no name	GLYCEROLMETAB-PWY	glycerol degradation V
under	GLYCDEH-RXN	no name	PWY-6131	glycerol degradation II
under	GLYCINE--TRNA-LIGASE-RXN	no name	TRNA-CHARGING-PWY	tRNA charging
under	GLYCOLALDREDUCT-RXN	no name	PWY0-1280	ethylene glycol degradation
under	HISTIDPHOS-RXN	no name	HISTSYN-PWY	L-histidine biosynthesis
under	HISTPRATPHYD-RXN	no name	HISTSYN-PWY	L-histidine biosynthesis
under	HYDROXYBENZALDEHYDE-OXIDATION-NAD-RXN	no name	4-HYDROXYMANDELATE-DEGRADATION-PWY	4-hydroxymandelate degradation
under	HYDROXYBENZALDEHYDE-OXIDATION-NAD-RXN	no name	PWY-6431	4-hydroxybenzoate biosynthesis IV
under	HYDROXYMETHYLGLUTARYL-COA-SYNTHASE-RXN	no name	PWY-6174	mevalonate pathway II (archaea)
under	HYDROXYMETHYLGLUTARYL-COA-SYNTHASE-RXN	no name	PWY-7391	isoprene biosynthesis II (engineered)
under	HYDROXYMETHYLGLUTARYL-COA-SYNTHASE-RXN	no name	PWY-7524	mevalonate pathway III (archaea)
under	HYDROXYMETHYLGLUTARYL-COA-SYNTHASE-RXN	no name	PWY-7571	ferrichrome A biosynthesis
under	HYDROXYMETHYLGLUTARYL-COA-SYNTHASE-RXN	no name	PWY-922	mevalonate pathway I
under	HYDROXYMETHYLGLUTARYL-COA-SYNTHASE-RXN	no name	PWY66-367	ketogenesis
under	HYDROXYPYRUVATE-REDUCTASE-RXN	no name	PWY-1622	formaldehyde assimilation I (serine pathway)
under	INDOLELACTATE-DEHYDROGENASE-RXN	no name	TRPKYNCAT-PWY	L-tryptophan degradation IV (via indole-3-lactate)
under	ISOBUTYRYL-COA-MUTASE-RXN	no name	none
under	ISOPIPERITENOL-DEHYDROGENASE-RXN	no name	PWY-3061	menthol biosynthesis
under	KDPGALDOL-RXN	no name	ENTNER-DOUDOROFF-PWY	Entner-Doudoroff pathway I
under	KDPGALDOL-RXN	no name	GALACTUROCAT-PWY	D-galacturonate degradation I
under	KDPGALDOL-RXN	no name	PWY-2221	Entner-Doudoroff pathway III (semi-phosphorylative)
under	KDPGALDOL-RXN	no name	PWY-6507	4-deoxy-L-<i>threo</i>-hex-4-enopyranuronate degradation
under	KDPGALDOL-RXN	no name	PWY-7242	D-fructuronate degradation
under	KDPGALDOL-RXN	no name	PWY-7310	D-glucosaminate degradation
under	KDPGALDOL-RXN	no name	PWY-7562	3,6-anhydro-&alpha;-L-galactopyranose degradation
under	L-IDITOL-2-DEHYDROGENASE-RXN	no name	none
under	LACTALDDEHYDROG-RXN	no name	PWY-5197	lactate biosynthesis (archaea)
under	LACTALDDEHYDROG-RXN	no name	PWY-5458	methylglyoxal degradation V
under	LACTALDDEHYDROG-RXN	no name	PWY-6713	L-rhamnose degradation II
under	LACTALDDEHYDROG-RXN	no name	PWY0-1317	L-lactaldehyde degradation (aerobic)
under	LACTALDREDUCT-RXN	no name	PWY0-1315	L-lactaldehyde degradation (anaerobic)
under	LEVANSUCRASE-RXN	no name	none
under	LONG-CHAIN-ALDEHYDE-DEHYDROGENASE-RXN	no name	none
under	MALTOSE-6-PHOSPHATE-GLUCOSIDASE-RXN	no name	none
under	MANNONDEHYDRAT-RXN	no name	PWY-7242	D-fructuronate degradation
under	MANNPDEHYDROG-RXN	no name	MANNIDEG-PWY	mannitol degradation I
under	MANNPDEHYDROG-RXN	no name	PWY-6531	mannitol cycle
under	MANNPISOM-RXN	no name	MANNCAT-PWY	D-mannose degradation
under	MANNPISOM-RXN	no name	PWY-3861	mannitol degradation II
under	MANNPISOM-RXN	no name	PWY-3881	mannitol biosynthesis
under	MANNPISOM-RXN	no name	PWY-5659	GDP-mannose biosynthesis
under	MANNPISOM-RXN	no name	PWY-6992	1,5-anhydrofructose degradation
under	MANNPISOM-RXN	no name	PWY-7456	&beta;-(1,4)-mannan degradation
under	MANNPISOM-RXN	no name	PWY-7586	&beta;-1,4-D-mannosyl-<i>N</i>-acetyl-D-glucosamine degradation
under	MANNPISOM-RXN	no name	PWY-882	L-ascorbate biosynthesis I (L-galactose pathway)
under	MANNURONATE-REDUCTASE-RXN	no name	none
under	MCPMETEST-RXN	no name	none
under	METHYLMALONYL-COA-DECARBOXYLASE-RXN	no name	none
under	METHYLMALONYL-COA-EPIM-RXN	no name	P108-PWY	pyruvate fermentation to propanoate I
under	METHYLMALONYL-COA-EPIM-RXN	no name	PROPIONMET-PWY	propanoyl CoA degradation I
under	METHYLMALONYL-COA-EPIM-RXN	no name	PWY-5743	3-hydroxypropanoate cycle
under	METHYLMALONYL-COA-EPIM-RXN	no name	PWY-5789	3-hydroxypropanoate/4-hydroxybutanate cycle
under	METHYLMALONYL-COA-EPIM-RXN	no name	PWY-6728	methylaspartate cycle
under	METHYLMALONYL-COA-EPIM-RXN	no name	PWY-7384	anaerobic energy metabolism (invertebrates, mitochondrial)
under	METHYLMALONYL-COA-MUT-RXN	no name	P108-PWY	pyruvate fermentation to propanoate I
under	METHYLMALONYL-COA-MUT-RXN	no name	PROPIONMET-PWY	propanoyl CoA degradation I
under	METHYLMALONYL-COA-MUT-RXN	no name	PWY-5743	3-hydroxypropanoate cycle
under	METHYLMALONYL-COA-MUT-RXN	no name	PWY-5789	3-hydroxypropanoate/4-hydroxybutanate cycle
under	METHYLMALONYL-COA-MUT-RXN	no name	PWY-6728	methylaspartate cycle
under	METHYLMALONYL-COA-MUT-RXN	no name	PWY-7384	anaerobic energy metabolism (invertebrates, mitochondrial)
under	METHYLMALONYL-COA-MUT-RXN	no name	PWY0-43	conversion of succinate to propanoate
under	NARINGENIN-CHALCONE-SYNTHASE-RXN	no name	PWY-5135	xanthohumol biosynthesis
under	NARINGENIN-CHALCONE-SYNTHASE-RXN	no name	PWY-6316	aromatic polyketides biosynthesis
under	NARINGENIN-CHALCONE-SYNTHASE-RXN	no name	PWY-6787	flavonoid biosynthesis (in equisetum)
under	NARINGENIN-CHALCONE-SYNTHASE-RXN	no name	PWY-7397	naringenin biosynthesis (engineered)
under	NARINGENIN-CHALCONE-SYNTHASE-RXN	no name	PWY1F-FLAVSYN	flavonoid biosynthesis
under	NMNAMIDOHYDRO-RXN	no name	PWY-7761	NAD salvage pathway II
under	NQOR-RXN	no name	none
under	NUCLEOTIDASE-RXN	no name	none
under	OCTANOL-DEHYDROGENASE-RXN	no name	none
under	OHMETPYRKIN-RXN	no name	PWY-6910	hydroxymethylpyrimidine salvage
under	OHMETPYRKIN-RXN	no name	PWY-7356	thiamine salvage IV (yeast)
under	OHMETPYRKIN-RXN	no name	PWY-7357	thiamine formation from pyrithiamine and oxythiamine (yeast)
under	OXALATE-DECARBOXYLASE-RXN	no name	PWY-6698	oxalate degradation V
under	PGLYCDEHYDROG-RXN	no name	SERSYN-PWY	L-serine biosynthesis
under	PHENYLALANINE-DEHYDROGENASE-RXN	no name	none
under	PHOSGLYPHOS-RXN	no name	ANAGLYCOLYSIS-PWY	glycolysis III (from glucose)
under	PHOSGLYPHOS-RXN	no name	CALVIN-PWY	Calvin-Benson-Bassham cycle
under	PHOSGLYPHOS-RXN	no name	GLUCONEO-PWY	gluconeogenesis I
under	PHOSGLYPHOS-RXN	no name	GLYCOLYSIS	glycolysis I (from glucose 6-phosphate)
under	PHOSGLYPHOS-RXN	no name	P122-PWY	heterolactic fermentation
under	PHOSGLYPHOS-RXN	no name	P124-PWY	Bifidobacterium shunt
under	PHOSGLYPHOS-RXN	no name	P185-PWY	formaldehyde assimilation III (dihydroxyacetone cycle)
under	PHOSGLYPHOS-RXN	no name	PWY-1042	glycolysis IV (plant cytosol)
under	PHOSGLYPHOS-RXN	no name	PWY-5484	glycolysis II (from fructose 6-phosphate)
under	PHOSGLYPHOS-RXN	no name	PWY-6886	1-butanol autotrophic biosynthesis (engineered)
under	PHOSGLYPHOS-RXN	no name	PWY-6901	superpathway of glucose and xylose degradation
under	PHOSGLYPHOS-RXN	no name	PWY-7003	glycerol degradation to butanol
under	PHOSGLYPHOS-RXN	no name	PWY66-399	gluconeogenesis III
under	PHOSGLYPHOS-RXN	no name	SUCSYN-PWY	sucrose biosynthesis I (from photosynthesis)
under	PSERPHOSPHA-RXN	no name	none
under	R102-RXN	no name	P101-PWY	ectoine biosynthesis
under	R103-RXN	no name	P101-PWY	ectoine biosynthesis
under	R141-RXN	no name	P161-PWY	acetylene degradation
under	R147-RXN	no name	PWY-4361	<i>S</i>-methyl-5-thio-&alpha;-D-ribose 1-phosphate degradation
under	R165-RXN	no name	PWY0-41	allantoin degradation IV (anaerobic)
under	R214-RXN	no name	P241-PWY	coenzyme B biosynthesis
under	R218-RXN	no name	P241-PWY	coenzyme B biosynthesis
under	R229-RXN	no name	P261-PWY	coenzyme M biosynthesis I
under	R230-RXN	(2R)-3-sulfolactate dehydrogenase (NAD+)	P261-PWY	coenzyme M biosynthesis I
under	R230-RXN	(2R)-3-sulfolactate dehydrogenase (NAD+)	PWY-6642	(<i>R</i>)-cysteate degradation
under	R345-RXN	no name	PWY-5508	adenosylcobalamin biosynthesis from cobyrinate <i>a,c</i>-diamide II
under	R345-RXN	no name	PWY-5509	adenosylcobalamin biosynthesis from cobyrinate <i>a,c</i>-diamide I
under	RHAMNISOM-RXN	no name	RHAMCAT-PWY	L-rhamnose degradation I
under	RHAMNULOKIN-RXN	no name	RHAMCAT-PWY	L-rhamnose degradation I
under	RIBOPHOSPHAT-RXN	no name	PWY-6167	flavin biosynthesis II (archaea)
under	RIBOPHOSPHAT-RXN	no name	PWY-6168	flavin biosynthesis III (fungi)
under	RIBOPHOSPHAT-RXN	no name	RIBOSYN2-PWY	flavin biosynthesis I (bacteria and plants)
under	RIBULOKIN-RXN	no name	none
under	RIBULPEPIM-RXN	no name	ARABCAT-PWY	L-arabinose degradation I
under	RIBULPEPIM-RXN	no name	LYXMET-PWY	L-lyxose degradation
under	RIBULPEPIM-RXN	no name	PWY-6961	L-ascorbate degradation II (bacterial, aerobic)
under	RIBULPEPIM-RXN	no name	PWY0-301	L-ascorbate degradation I (bacterial, anaerobic)
under	RXN-10629	no name	PWY-6265	zerumbone biosynthesis
under	RXN-10724	no name	PWY-6504	anthranilate degradation IV (aerobic)
under	RXN-10819	no name	PWY-1341	phenylacetate degradation II (anaerobic)
under	RXN-10819	no name	PWY-6318	L-phenylalanine degradation IV (mammalian, via side chain)
under	RXN-10819	no name	PWY-7716	penicillin G and penicillin V biosynthesis
under	RXN-10819	no name	PWY0-321	phenylacetate degradation I (aerobic)
under	RXN-10995	no name	PWY-6375	desferrioxamine E biosynthesis
under	RXN-10995	no name	PWY-6376	desferrioxamine B biosynthesis
under	RXN-10995	no name	PWY-6381	bisucaberin biosynthesis
under	RXN-11035	no name	PWY-6391	<i>meso</i>-butanediol biosynthesis I
under	RXN-11050	no name	none
under	RXN-11106	no name	none
under	RXN-11365	no name	PWY-6478	GDP-D-<i>glycero</i>-&alpha;-D-<i>manno</i>-heptose biosynthesis
under	RXN-11487	no name	none
under	RXN-11573	no name	none
under	RXN-11662	no name	CENTFERM-PWY	pyruvate fermentation to butanoate
under	RXN-11662	no name	P162-PWY	L-glutamate degradation V (via hydroxyglutarate)
under	RXN-11662	no name	PWY-5177	glutaryl-CoA degradation
under	RXN-11662	no name	PWY-5789	3-hydroxypropanoate/4-hydroxybutanate cycle
under	RXN-11662	no name	PWY-6583	pyruvate fermentation to butanol I
under	RXN-11662	no name	PWY-6863	pyruvate fermentation to hexanol (engineered)
under	RXN-11662	no name	PWY-6883	pyruvate fermentation to butanol II (engineered)
under	RXN-11662	no name	PWY-7216	(R)- and (S)-3-hydroxybutanoate biosynthesis (engineered)
under	RXN-11662	no name	PWY-7401	crotonate fermentation (to acetate and cyclohexane carboxylate)
under	RXN-11662	no name	PWY-7778	2-methylpropene degradation
under	RXN-11662	no name	PWY-7779	methyl <i>tert</i>-butyl ether degradation
under	RXN-11714	no name	PWY-6627	salinosporamide A biosynthesis
under	RXN-11720	no name	PWY-6627	salinosporamide A biosynthesis
under	RXN-11747	no name	PWY-6644	fluoroacetate and fluorothreonine biosynthesis
under	RXN-11820	no name	none
under	RXN-11962	no name	none
under	RXN-12173	no name	PWY-6769	rhamnogalacturonan type I degradation I (fungi)
under	RXN-12173	no name	PWY-6771	rhamnogalacturonan type I degradation II (bacteria)
under	RXN-12174	no name	PWY-6771	rhamnogalacturonan type I degradation II (bacteria)
under	RXN-12223	no name	PWY-6767	4,4'-diapolycopenedioate biosynthesis
under	RXN-12224	no name	none
under	RXN-12238	no name	PWY-6749	CMP-legionaminate biosynthesis I
under	RXN-12238	no name	PWY-7131	CMP-legionaminate biosynthesis II
under	RXN-12268	no name	PWY-6771	rhamnogalacturonan type I degradation II (bacteria)
under	RXN-12323	no name	none
under	RXN-12344	no name	none
under	RXN-12402	no name	PWY-6807	xyloglucan degradation II (exoglucanase)
under	RXN-12410	no name	none
under	RXN-12444	no name	ALKANEMONOX-PWY	two-component alkanesulfonate monooxygenase
under	RXN-12444	no name	PWY-7723	bacterial bioluminescence
under	RXN-12641	no name	none
under	RXN-12642	no name	none
under	RXN-12645	no name	none
under	RXN-12768	no name	PWY-6942	dTDP-D-desosamine biosynthesis
under	RXN-12811	no name	PWY-6953	dTDP-3-acetamido-&alpha;-D-fucose biosynthesis
under	RXN-12811	no name	PWY-7688	dTDP-D-ravidosamine and dTDP-4-acetyl-D-ravidosamine biosynthesis
under	RXN-12812	no name	PWY-7028	UDP-<i>N,N'</i>-diacetylbacillosamine biosynthesis
under	RXN-12919	oleandomycin glucosyltranferase	PWY-6972	oleandomycin activation/inactivation
under	RXN-12930	no name	PWY-6973	dTDP-D-olivose, dTDP-D-oliose and dTDP-D-mycarose biosynthesis
under	RXN-12957	no name	none
under	RXN-13031	no name	PWY-6984	lipoate salvage II
under	RXN-13098	no name	PWY-6995	5-hydroxymethylfurfural degradation
under	RXN-13098	no name	PWY-6997	furfural degradation
under	RXN-13127	no name	PWY-7000	kanamycin biosynthesis
under	RXN-13138	no name	none
under	RXN-13141	no name	none
under	RXN-13179	no name	none
under	RXN-13184	no name	none
under	RXN-13252	no name	PWY-7028	UDP-<i>N,N'</i>-diacetylbacillosamine biosynthesis
under	RXN-13252	no name	PWY-7333	UDP-<i>N</i>-acetyl-&alpha;-D-fucosamine biosynthesis
under	RXN-13252	no name	PWY-7334	UDP-<i>N</i>-acetyl-&alpha;-D-quinovosamine biosynthesis
under	RXN-13252	no name	PWY-7467	2-acetamido-4-amino-2,4,6-trideoxy-&alpha;-D-galactosyl-diphospho-<i>ditrans,octacis</i>-undecaprenol biosynthesis
under	RXN-13269	no name	PWY-7031	protein <i>N</i>-glycosylation (bacterial)
under	RXN-13269	no name	PWY-7037	protein <i>O</i>-glycosylation (bacterial)
under	RXN-13672	no name	PWY-7113	furcatin degradation
under	RXN-13691	geranyl &beta;-primeverosidase	PWY-7114	tea aroma glycosidic precursor bioactivation
under	RXN-13692	linalyl &beta;-primeverosidase	PWY-7114	tea aroma glycosidic precursor bioactivation
under	RXN-13693	benzyl alcohol &beta;-primeverosidase	PWY-7114	tea aroma glycosidic precursor bioactivation
under	RXN-13694	2-phenylethyl &beta;-primeverosidase	PWY-7114	tea aroma glycosidic precursor bioactivation
under	RXN-13696	benzyl acuminosidase	PWY-7114	tea aroma glycosidic precursor bioactivation
under	RXN-13701	linalyl vicianosidase	PWY-7114	tea aroma glycosidic precursor bioactivation
under	RXN-13750	no name	none
under	RXN-14150	no name	P562-PWY	<I>myo</I>-inositol degradation I
under	RXN-14178	no name	PWY-7237	<i>myo</i>-, <i>chiro</i>- and <i>scillo</i>-inositol degradation
under	RXN-14194	no name	none
under	RXN-14197	no name	none
under	RXN-14268	lauroyl-CoA acetyl-CoA acyltransferase	PWY-7654	(8<i>E</i>,10<i>E</i>)-dodeca-8,10-dienol biosynthesis
under	RXN-14274	decanoyl-CoA C-acyltransferase	none
under	RXN-14277	hexanoyl-CoA C-acyltransferase	none
under	RXN-14284	no name	none
under	RXN-14285	no name	none
under	RXN-14286	no name	none
under	RXN-14353	no name	PWY-7238	sucrose biosynthesis II
under	RXN-14370	no name	none
under	RXN-14394	no name	none
under	RXN-14458	no name	PWY-7274	D-cycloserine biosynthesis
under	RXN-14535	no name	none
under	RXN-14774	no name	PWY-7337	10-<i>cis</i>-heptadecenoyl-CoA degradation (yeast)
under	RXN-14788	no name	PWY-7338	10-<i>trans</i>-heptadecenoyl-CoA degradation (reductase-dependent, yeast)
under	RXN-14897	no name	PWY-7243	pectin degradation I
under	RXN-15117	no name	PWY-7817	type I lipoteichoic acid biosynthesis (<i>S. aureus</i>)
under	RXN-15590	no name	PWY-7516	L-lyxonate degradation
under	RXN-15607	no name	none
under	RXN-15615	no name	none
under	RXN-15743	no name	PWY-7541	1,2-propanediol biosynthesis from lactate (engineered)
under	RXN-15744	no name	PWY-7541	1,2-propanediol biosynthesis from lactate (engineered)
under	RXN-15920	no name	PWY-7566	L-gulonate degradation
under	RXN-16025	no name	none
under	RXN-16245	no name	PWY-7767	leucine degradation IV
under	RXN-16265	no name	PWY-7626	bacilysin biosynthesis
under	RXN-16297	no name	PWY-7626	bacilysin biosynthesis
under	RXN-16298	no name	PWY-7626	bacilysin biosynthesis
under	RXN-16391	no name	PWY-5741	ethylmalonyl-CoA pathway
under	RXN-16620	no name	PWY-7664	oleate biosynthesis IV (anaerobic)
under	RXN-16624	no name	PWY-7664	oleate biosynthesis IV (anaerobic)
under	RXN-16628	no name	PWY-7664	oleate biosynthesis IV (anaerobic)
under	RXN-16632	no name	PWY-7663	gondoate biosynthesis (anaerobic)
under	RXN-16937	no name	none
under	RXN-16970	no name	PWY-7703	2,4-xylenol degradation to protocatechuate
under	RXN-17076	no name	PWY-7718	actinomycin D biosynthesis
under	RXN-17077	no name	none
under	RXN-17078	no name	PWY-7719	CMP-diacetamido-8-epilegionaminic acid biosynthesis
under	RXN-17145	no name	PWY-7734	quinoxaline-2-carboxylate biosynthesis
under	RXN-17606	no name	PWY-7778	2-methylpropene degradation
under	RXN-17606	no name	PWY-7779	methyl <i>tert</i>-butyl ether degradation
under	RXN-17755	no name	none
under	RXN-17763	no name	PWY-7788	erythritol degradation II
under	RXN-17764	no name	PWY-7787	L-threitol degradation
under	RXN-17772	no name	PWY-7789	erythritol degradation I
under	RXN-17845	no name	none
under	RXN-17986	no name	PWY-7811	6-methylpretetramide biosynthesis
under	RXN-18015	no name	PWY-7815	poly(ribitol phosphate) wall teichoic acid biosynthesis I (<i>B. subtilis</i>)
under	RXN-18016	no name	PWY-7815	poly(ribitol phosphate) wall teichoic acid biosynthesis I (<i>B. subtilis</i>)
under	RXN-18017	no name	PWY-7815	poly(ribitol phosphate) wall teichoic acid biosynthesis I (<i>B. subtilis</i>)
under	RXN-18027	no name	PWY-7816	poly(ribitol phosphate) wall teichoic acid biosynthesis II (<i>S. aureus</i>)
under	RXN-1803	no name	PWY-822	fructan biosynthesis
under	RXN-1804	no name	PWY-822	fructan biosynthesis
under	RXN-18063	no name	PWY-7820	teichuronic acid biosynthesis (<i>B. subtilis</i> 168)
under	RXN-18066	no name	PWY-7820	teichuronic acid biosynthesis (<i>B. subtilis</i> 168)
under	RXN-18067	no name	PWY-7820	teichuronic acid biosynthesis (<i>B. subtilis</i> 168)
under	RXN-18119	no name	none
under	RXN-2205	no name	PWY-1186	L-homomethionine biosynthesis
under	RXN-6261	no name	PWY-5508	adenosylcobalamin biosynthesis from cobyrinate <i>a,c</i>-diamide II
under	RXN-6261	no name	PWY-5509	adenosylcobalamin biosynthesis from cobyrinate <i>a,c</i>-diamide I
under	RXN-6261	no name	PWY-6269	adenosylcobalamin salvage from cobinamide II
under	RXN-6641	no name	PWY-4061	glutathione-mediated detoxification I
under	RXN-6641	no name	PWY-6842	glutathione-mediated detoxification II
under	RXN-682	no name	PWY-761	rhizobactin 1021 biosynthesis
under	RXN-8017	no name	PWY-5170	melamine degradation
under	RXN-8237	no name	PWY-5305	bixin biosynthesis
under	RXN-8505	no name	3-HYDROXYPHENYLACETATE-DEGRADATION-PWY	4-hydroxyphenylacetate degradation
under	RXN-8505	no name	PWY-7431	aromatic biogenic amine degradation (bacteria)
under	RXN-8641	no name	MGLDLCTANA-PWY	methylglyoxal degradation VI
under	RXN-865	no name	PWY-81	toluene degradation to benzoyl-CoA (anaerobic)
under	RXN-8781	no name	PWY-5521	L-ascorbate biosynthesis III
under	RXN-8953	no name	PWY-5739	GDP-D-perosamine biosynthesis
under	RXN-9068	no name	none
under	RXN-9238	no name	PWY-5856	ubiquinol-9 biosynthesis (prokaryotic)
under	RXN-9238	no name	PWY-6978	plastoquinol-9 biosynthesis II
under	RXN-9301	4,4'-diapophytoene synthase	PWY-5875	staphyloxanthin biosynthesis
under	RXN-9301	4,4'-diapophytoene synthase	PWY-6767	4,4'-diapolycopenedioate biosynthesis
under	RXN-9301	4,4'-diapophytoene synthase	RXN-12321	no name
under	RXN-9308	no name	PWY-5875	staphyloxanthin biosynthesis
under	RXN-9728	no name	PWY-5794	malonate degradation I (biotin-independent)
under	RXN-9952	no name	OXIDATIVEPENT-PWY	pentose phosphate pathway (oxidative branch) I
under	RXN0-1001	no name	PWY-4702	phytate degradation I
under	RXN0-1061	no name	none
under	RXN0-20	no name	none
under	RXN0-2042	no name	PWY0-321	phenylacetate degradation I (aerobic)
under	RXN0-300	hydroxypyruvate reductase (NADP+)	none
under	RXN0-3281	no name	PWY-7616	methanol oxidation to carbon dioxide
under	RXN0-3962	no name	PWY-5768	pyruvate fermentation to acetate VIII
under	RXN0-3962	no name	PWY-7268	NAD/NADP-NADH/NADPH cytosolic interconversion (yeast)
under	RXN0-5001	no name	none
under	RXN0-5189	no name	none
under	RXN0-5226	no name	PWY0-1261	anhydromuropeptides recycling
under	RXN0-5285	no name	none
under	RXN0-5295	no name	none
under	RXN0-5297	no name	none
under	RXN0-5387	no name	none
under	RXN0-6510	no name	PWY0-321	phenylacetate degradation I (aerobic)
under	RXN0-6727	no name	none
under	RXN0-6994	no name	none
under	RXN0-7002	no name	PWY0-1309	chitobiose degradation
under	RXN0-7020	no name	KETOGLUCONMET-PWY	ketogluconate metabolism
under	RXN0-7020	no name	PWY-7165	L-ascorbate biosynthesis VI (engineered pathway)
under	RXN0-7077	transport of D-glucose	PWY-7385	1,3-propanediol biosynthesis (engineered)
under	RXN0-7101	no name	none
under	RXN0-722	no name	PWY0-166	superpathway of pyrimidine deoxyribonucleotides <i>de novo</i> biosynthesis (E. coli)
under	RXN0-7238	no name	none
under	RXN0-7239	no name	none
under	RXN0-7248	no name	none
under	RXN0-747	no name	PWY-7220	adenosine deoxyribonucleotides <i>de novo</i> biosynthesis II
under	RXN0-748	no name	PWY-7222	guanosine deoxyribonucleotides <i>de novo</i> biosynthesis II
under	RXN0-962	no name	PWY0-521	fructoselysine and psicoselysine degradation
under	RXN66-3	no name	PWY-7387	hypotaurine degradation
under	RXN66-3	no name	PWY66-161	ethanol degradation III
under	RXN66-3	no name	PWY66-162	ethanol degradation IV
under	RXN66-3	no name	PWY66-21	ethanol degradation II
under	RXN66-478	phytol dehydrogenase	PWY66-389	phytol degradation
under	RXNQT-4345	no name	PWYQT-4450	aliphatic glucosinolate biosynthesis, side chain elongation cycle
under	SERINE--PYRUVATE-AMINOTRANSFERASE-RXN	no name	none
under	SUCCSEMIALDDEHYDROG-RXN	no name	3-HYDROXYPHENYLACETATE-DEGRADATION-PWY	4-hydroxyphenylacetate degradation
under	SUCCSEMIALDDEHYDROG-RXN	no name	P105-PWY	TCA cycle IV (2-oxoglutarate decarboxylase)
under	SUCCSEMIALDDEHYDROG-RXN	no name	P181-PWY	nicotine degradation I (pyridine pathway)
under	SUCCSEMIALDDEHYDROG-RXN	no name	PWY-6537	4-aminobutanoate degradation II
under	SUCCSEMIALDDEHYDROG-RXN	no name	PWY-6993	nicotine degradation II (pyrrolidine pathway)
under	SULFITE-REDUCT-RXN	no name	PWY-6683	sulfate reduction III (assimilatory)
under	SULFITE-REDUCT-RXN	no name	SO4ASSIM-PWY	sulfate reduction I (assimilatory)
under	TARTRATE-DECARBOXYLASE-RXN	no name	none
under	TARTRATE-DEHYDROGENASE-RXN	no name	none
under	TEICHOICSYN3-RXN	no name	PWY-7815	poly(ribitol phosphate) wall teichoic acid biosynthesis I (<i>B. subtilis</i>)
under	TEICHOICSYN3-RXN	no name	PWY-7816	poly(ribitol phosphate) wall teichoic acid biosynthesis II (<i>S. aureus</i>)
under	TEICHOICSYN3-RXN	no name	PWY-7819	poly(3-O-&beta;-D-glucopyranosyl-<i>N</i>-acetylgalactosamine 1-phosphate) wall teichoic acid biosynthesis
under	TEICHOICSYN3-RXN	no name	TEICHOICACID-PWY	poly(glycerol phosphate) wall teichoic acid biosynthesis
under	TEICHOICSYN4-RXN	no name	TEICHOICACID-PWY	poly(glycerol phosphate) wall teichoic acid biosynthesis
under	TEICHOICSYN5-RXN	no name	TEICHOICACID-PWY	poly(glycerol phosphate) wall teichoic acid biosynthesis
under	THI-P-KIN-RXN	no name	PWY-6893	thiamine diphosphate biosynthesis II (Bacillus)
under	THI-P-KIN-RXN	no name	PWY-6894	thiamine diphosphate biosynthesis I (E. coli)
under	THI-P-KIN-RXN	no name	PWY-6896	thiamine salvage I
under	THI-P-KIN-RXN	no name	PWY-6897	thiamine salvage II
under	THIOETHANOLAMINE-S-ACETYLTRANSFERASE-RXN	no name	none
under	THREODEHYD-RXN	no name	PWY-7378	aminopropanol phosphate biosynthesis II
under	THREODEHYD-RXN	no name	RXN-14249	no name
under	THREODEHYD-RXN	no name	THRDLCTCAT-PWY	L-threonine degradation III (to methylglyoxal)
under	THREODEHYD-RXN	no name	THREONINE-DEG2-PWY	L-threonine degradation II
under	THREONINE-ALDOLASE-RXN	no name	GLYSYN-THR-PWY	glycine biosynthesis IV
under	THREONINE-ALDOLASE-RXN	no name	PWY-5436	L-threonine degradation IV
under	TRANS-RXN-113	no name	none
under	TRANS-RXN-116	no name	none
under	TRANS-RXN-127	no name	none
under	TRANS-RXN-21	no name	none
under	TRANS-RXN-24	no name	none
under	TRANS-RXN-273	no name	none
under	TRANS-RXN-30	no name	none
under	TRANS-RXN-322	no name	PWY-7820	teichuronic acid biosynthesis (<i>B. subtilis</i> 168)
under	TRANS-RXN-94	no name	none
under	TRANS-RXN-98	no name	none
under	TRANS-RXN0-201	no name	none
under	TRANS-RXN0-203	Transport of D-galactarate	none
under	TRANS-RXN0-204	Transport of D-glucarate	none
under	TRANS-RXN0-452	Transport of <i>p</i>-aminobenzoyl glutamate	none
under	TRANS-RXN0-523	Transport of D-glycerate	none
under	TRANS-RXN0-623	no name	none
under	TRIOSEPISOMERIZATION-RXN	no name	ANAGLYCOLYSIS-PWY	glycolysis III (from glucose)
under	TRIOSEPISOMERIZATION-RXN	no name	CALVIN-PWY	Calvin-Benson-Bassham cycle
under	TRIOSEPISOMERIZATION-RXN	no name	GLUCONEO-PWY	gluconeogenesis I
under	TRIOSEPISOMERIZATION-RXN	no name	GLYCOLYSIS	glycolysis I (from glucose 6-phosphate)
under	TRIOSEPISOMERIZATION-RXN	no name	P185-PWY	formaldehyde assimilation III (dihydroxyacetone cycle)
under	TRIOSEPISOMERIZATION-RXN	no name	P341-PWY	glycolysis V (Pyrococcus)
under	TRIOSEPISOMERIZATION-RXN	no name	PWY-1042	glycolysis IV (plant cytosol)
under	TRIOSEPISOMERIZATION-RXN	no name	PWY-5484	glycolysis II (from fructose 6-phosphate)
under	TRIOSEPISOMERIZATION-RXN	no name	PWY-6142	gluconeogenesis II (<i>Methanobacterium thermoautotrophicum</i>)
under	TRIOSEPISOMERIZATION-RXN	no name	PWY-7003	glycerol degradation to butanol
under	TRIOSEPISOMERIZATION-RXN	no name	PWY66-373	sucrose degradation V (sucrose &alpha;-glucosidase)
under	TRIOSEPISOMERIZATION-RXN	no name	PWY66-399	gluconeogenesis III
under	UDP-N-ACETYLGLUCOSAMINE-4-EPIMERASE-RXN	no name	PWY-5512	UDP-<i>N</i>-acetyl-D-galactosamine biosynthesis I
under	UDP-N-ACETYLGLUCOSAMINE-4-EPIMERASE-RXN	no name	PWY-5514	UDP-<i>N</i>-acetyl-D-galactosamine biosynthesis II
under	UDP-N-ACETYLGLUCOSAMINE-4-EPIMERASE-RXN	no name	PWY-7820	teichuronic acid biosynthesis (<i>B. subtilis</i> 168)
under	VICIANIN-BETA-GLUCOSIDASE-RXN	no name	PWY-7093	vicianin bioactivation
under	XYLISOM-RXN	no name	XYLCAT-PWY	xylose degradation I
under	XYLULOKIN-RXN	no name	DARABITOLUTIL-PWY	D-arabitol degradation
under	XYLULOKIN-RXN	no name	LARABITOLUTIL-PWY	xylitol degradation
under	XYLULOKIN-RXN	no name	XYLCAT-PWY	xylose degradation I

## Sheet: clade 2
Over or under represented	reaction id	reaction name	pathway id	pathway name
over	1.1.1.178-RXN	no name	ILEUDEG-PWY	L-isoleucine degradation I
over	1.1.1.178-RXN	no name	PWY-5109	2-methylbutanoate biosynthesis
over	1.1.1.272-RXN	no name	none
over	1.1.99.28-RXN	no name	PWY-5530	sorbitol biosynthesis II
over	2.9.1.1-RXN	no name	PWY0-901	L-selenocysteine biosynthesis I (bacteria)
over	3.2.1.103-RXN	no name	none
over	3.2.1.21-RXN	no name	none
over	3.2.1.70-RXN	no name	none
over	3.4.13.20-RXN	no name	none
over	3.4.15.6-RXN	no name	PWY-7052	cyanophycin metabolism
over	3.4.17.11-RXN	no name	none
over	3.4.17.14-RXN	no name	PWY-6470	peptidoglycan biosynthesis V (&beta;-lactam resistance)
over	3.4.21.111-RXN	no name	none
over	3.4.21.83-RXN	no name	none
over	3.6.3.38-RXN	no name	none
over	4.1.1.81-RXN	no name	PWY-5443	aminopropanol phosphate biosynthesis I
over	4.2.2.17-RXN	no name	none
over	4.2.2.18-RXN	no name	none
over	4.2.99.18-RXN	no name	none
over	ADENODEAMIN-RXN	no name	PWY-6609	adenine and adenosine salvage III
over	ADENODEAMIN-RXN	no name	PWY-6611	adenine and adenosine salvage V
over	ADENODEAMIN-RXN	no name	PWY0-1296	purine ribonucleosides degradation
over	ADENODEAMIN-RXN	no name	SALVADEHYPOX-PWY	adenosine nucleotides degradation II
over	ADENOSYLHOMOCYSTEINASE-RXN	no name	METHIONINE-DEG1-PWY	L-methionine degradation I (to L-homocysteine)
over	ADENOSYLHOMOCYSTEINASE-RXN	no name	PWY-5041	<i>S</i>-adenosyl-L-methionine cycle II
over	ALDOSE-6-PHOSPHATE-REDUCTASE-NADPH-RXN	no name	PWY-5054	sorbitol biosynthesis I
over	BTUR2-RXN	no name	COBALSYN-PWY	adenosylcobalamin salvage from cobinamide I
over	BTUR2-RXN	no name	PWY-6269	adenosylcobalamin salvage from cobinamide II
over	COBALAMINSYN-RXN	no name	PWY-5508	adenosylcobalamin biosynthesis from cobyrinate <i>a,c</i>-diamide II
over	CPM-KDOSYNTH-RXN	no name	PWY-1269	CMP-3-deoxy-D-<I>manno</I>-octulosonate biosynthesis
over	DARAB5PISOM-RXN	no name	PWY-1269	CMP-3-deoxy-D-<I>manno</I>-octulosonate biosynthesis
over	DARAB5PISOM-RXN	no name	PWY-7674	CMP-8-amino-3,8-dideoxy-D-<I>manno</I>-octulosonate biosynthesis
over	DIGLUCOACETYL-DOCOSANOATE-HYDROLYSIS-RXN	13-[O(2')-&beta;-D-glucopyranosyl-&beta;-D-glucopyranosyloxy]docosanoate O(6'')-acetate-esterase	SOPHOROSYLOXYDOCOSANOATE-DEG-PWY	sophorosyloxydocosanoate deacetylation
over	DIGLUCODIACETYL-DOCOSANOATE-LYSIS-RXN	13-sophorosyloxydocosanoate 6',6''-diacetate-esterase	SOPHOROSYLOXYDOCOSANOATE-DEG-PWY	sophorosyloxydocosanoate deacetylation
over	DIHYDROPYRIMIDINASE-RXN	no name	PWY-3982	uracil degradation I (reductive)
over	GLUCONATE-DEHYDRATASE-RXN	no name	NPGLUCAT-PWY	Entner-Doudoroff pathway II (non-phosphorylative)
over	GLUCONATE-DEHYDRATASE-RXN	no name	PWY-2221	Entner-Doudoroff pathway III (semi-phosphorylative)
over	GLUTAMINE--TRNA-LIGASE-RXN	no name	TRNA-CHARGING-PWY	tRNA charging
over	GLY-X-CARBOXYPEPTIDASE-RXN	no name	none
over	ISOBUTYRYL-COA-MUTASE-RXN	no name	none
over	KDO-8PSYNTH-RXN	no name	PWY-1269	CMP-3-deoxy-D-<I>manno</I>-octulosonate biosynthesis
over	KDO-8PSYNTH-RXN	no name	PWY-7674	CMP-8-amino-3,8-dideoxy-D-<I>manno</I>-octulosonate biosynthesis
over	MALTODEXGLUCOSID-RXN	no name	none
over	METHYLMALONYL-COA-DECARBOXYLASE-RXN	no name	none
over	METHYLMALONYL-COA-MUT-RXN	no name	P108-PWY	pyruvate fermentation to propanoate I
over	METHYLMALONYL-COA-MUT-RXN	no name	PROPIONMET-PWY	propanoyl CoA degradation I
over	METHYLMALONYL-COA-MUT-RXN	no name	PWY-5743	3-hydroxypropanoate cycle
over	METHYLMALONYL-COA-MUT-RXN	no name	PWY-5789	3-hydroxypropanoate/4-hydroxybutanate cycle
over	METHYLMALONYL-COA-MUT-RXN	no name	PWY-6728	methylaspartate cycle
over	METHYLMALONYL-COA-MUT-RXN	no name	PWY-7384	anaerobic energy metabolism (invertebrates, mitochondrial)
over	METHYLMALONYL-COA-MUT-RXN	no name	PWY0-43	conversion of succinate to propanoate
over	MORPHINE-6-DEHYDROGENASE-RXN	no name	PWY-5270	morphine biosynthesis
over	N-ACETYLNEURAMINATE-SYNTHASE-RXN	no name	PWY-6139	CMP-<i>N</i>-acetylneuraminate biosynthesis II (bacteria)
over	RXN-10717	indole acetaldehyde reductase	PWY-6307	L-tryptophan degradation X (mammalian, via tryptamine)
over	RXN-10725	no name	PWY-6310	aloesone biosynthesis II
over	RXN-10733	no name	PWY-6310	aloesone biosynthesis II
over	RXN-10778	no name	PWY-6313	serotonin degradation
over	RXN-10794	no name	none
over	RXN-10796	no name	PWY-6314	plumbagin biosynthesis
over	RXN-11210	no name	PWY-6430	thymine degradation
over	RXN-11261	no name	PWY-6442	spermidine hydroxycinnamic acid conjugates biosynthesis
over	RXN-11263	no name	PWY-6442	spermidine hydroxycinnamic acid conjugates biosynthesis
over	RXN-11468	no name	PWY-6515	phloridzin biosynthesis
over	RXN-12181	no name	PWY-6731	starch degradation III
over	RXN-12181	no name	PWY-6735	starch degradation IV
over	RXN-12223	no name	PWY-6767	4,4'-diapolycopenedioate biosynthesis
over	RXN-12224	no name	none
over	RXN-12239	no name	PWY-6749	CMP-legionaminate biosynthesis I
over	RXN-12239	no name	PWY-7131	CMP-legionaminate biosynthesis II
over	RXN-12258	4,4&prime;-diapophytoene desaturase	PWY-6767	4,4'-diapolycopenedioate biosynthesis
over	RXN-12258	4,4&prime;-diapophytoene desaturase	RXN-12224	no name
over	RXN-12321	no name	none
over	RXN-12410	no name	none
over	RXN-12411	no name	none
over	RXN-12572	no name	PWY-6048	methylthiopropanoate degradation I (cleavage)
over	RXN-12920	no name	PWY-6972	oleandomycin activation/inactivation
over	RXN-12932	no name	PWY-6973	dTDP-D-olivose, dTDP-D-oliose and dTDP-D-mycarose biosynthesis
over	RXN-13076	nicotine dehydrogenase	PWY-6993	nicotine degradation II (pyrrolidine pathway)
over	RXN-13089	no name	PWY-6993	nicotine degradation II (pyrrolidine pathway)
over	RXN-13089	no name	PWY66-201	nicotine degradation IV
over	RXN-13098	no name	PWY-6995	5-hydroxymethylfurfural degradation
over	RXN-13098	no name	PWY-6997	furfural degradation
over	RXN-13119	no name	PWY-7000	kanamycin biosynthesis
over	RXN-13119	no name	PWY-7014	paromamine biosynthesis I
over	RXN-13119	no name	PWY-7022	paromamine biosynthesis II
over	RXN-13124	no name	PWY-7000	kanamycin biosynthesis
over	RXN-13125	no name	PWY-7000	kanamycin biosynthesis
over	RXN-13127	no name	PWY-7000	kanamycin biosynthesis
over	RXN-13145	no name	PWY-7000	kanamycin biosynthesis
over	RXN-13147	no name	PWY-7000	kanamycin biosynthesis
over	RXN-13148	no name	PWY-7000	kanamycin biosynthesis
over	RXN-13149	no name	PWY-7000	kanamycin biosynthesis
over	RXN-13164	no name	none
over	RXN-13274	no name	PWY-7031	protein <i>N</i>-glycosylation (bacterial)
over	RXN-13387	no name	PWY-7045	mithramycin biosynthesis
over	RXN-13589	no name	PWY-7090	UDP-2,3-diacetamido-2,3-dideoxy-&alpha;-D-mannuronate biosynthesis
over	RXN-14264	no name	none
over	RXN-14281	no name	none
over	RXN-14282	no name	none
over	RXN-14283	no name	none
over	RXN-14430	no name	PWY-7255	ergothioneine biosynthesis I (bacteria)
over	RXN-14431	no name	PWY-7255	ergothioneine biosynthesis I (bacteria)
over	RXN-14431	no name	PWY-7550	ergothioneine biosynthesis II (fungi)
over	RXN-14694	no name	none
over	RXN-14709	no name	PWY-6059	dimethyl sulfide degradation II (oxidation)
over	RXN-14764	no name	PWY-7331	UDP-<i>N</i>-acetyl-&beta;-L-quinovosamine biosynthesis
over	RXN-15016	no name	PWY-7403	tetramethylpyrazine degradation
over	RXN-15051	no name	none
over	RXN-15526	no name	PWY-7496	linuron degradation
over	RXN-15696	no name	none
over	RXN-15728	no name	PWY-7541	1,2-propanediol biosynthesis from lactate (engineered)
over	RXN-15729	no name	PWY-7541	1,2-propanediol biosynthesis from lactate (engineered)
over	RXN-15801	no name	PWY-7550	ergothioneine biosynthesis II (fungi)
over	RXN-16160	GDP-<i>manno</i>-heptose 4,6-dehydratase	PWY-7610	GDP-6-deoxy-D-<i>altro</i>-heptose biosynthesis
over	RXN-16160	GDP-<i>manno</i>-heptose 4,6-dehydratase	PWY-7613	GDP-6-deoxy-D-<i>manno</i>-heptose biosynthesis
over	RXN-16242	no name	PWY-7621	autoinducer CAI-1 biosynthesis
over	RXN-16620	no name	PWY-7664	oleate biosynthesis IV (anaerobic)
over	RXN-16624	no name	PWY-7664	oleate biosynthesis IV (anaerobic)
over	RXN-16628	no name	PWY-7664	oleate biosynthesis IV (anaerobic)
over	RXN-16632	no name	PWY-7663	gondoate biosynthesis (anaerobic)
over	RXN-16748	no name	PWY-7674	CMP-8-amino-3,8-dideoxy-D-<I>manno</I>-octulosonate biosynthesis
over	RXN-16875	no name	PWY-7690	holomycin biosynthesis
over	RXN-17366	no name	PWY-7751	shinorine biosynthesis
over	RXN-17577	no name	none
over	RXN-17606	no name	PWY-7778	2-methylpropene degradation
over	RXN-17606	no name	PWY-7779	methyl <i>tert</i>-butyl ether degradation
over	RXN-17615	no name	PWY-7779	methyl <i>tert</i>-butyl ether degradation
over	RXN-17700	no name	none
over	RXN-17701	no name	none
over	RXN-17763	no name	PWY-7788	erythritol degradation II
over	RXN-17764	no name	PWY-7787	L-threitol degradation
over	RXN-17766	no name	PWY-7787	L-threitol degradation
over	RXN-17896	no name	PWY-7751	shinorine biosynthesis
over	RXN-18045	no name	PWY-7818	type IV lipoteichoic acid biosynthesis (<i>S. pneumoniae</i>)
over	RXN-3142	no name	PWY1F-FLAVSYN	flavonoid biosynthesis
over	RXN-3641	no name	PWY-1361	benzoyl-CoA degradation I (aerobic)
over	RXN-3641	no name	PWY-2361	3-oxoadipate degradation
over	RXN-3641	no name	PWY0-321	phenylacetate degradation I (aerobic)
over	RXN-6261	no name	PWY-5508	adenosylcobalamin biosynthesis from cobyrinate <i>a,c</i>-diamide II
over	RXN-6261	no name	PWY-5509	adenosylcobalamin biosynthesis from cobyrinate <i>a,c</i>-diamide I
over	RXN-6261	no name	PWY-6269	adenosylcobalamin salvage from cobinamide II
over	RXN-7826	no name	none
over	RXN-8667	no name	none
over	RXN-8708	no name	none
over	RXN-8781	no name	PWY-5521	L-ascorbate biosynthesis III
over	RXN-9301	4,4'-diapophytoene synthase	PWY-5875	staphyloxanthin biosynthesis
over	RXN-9301	4,4'-diapophytoene synthase	PWY-6767	4,4'-diapolycopenedioate biosynthesis
over	RXN-9301	4,4'-diapophytoene synthase	RXN-12321	no name
over	RXN-9308	no name	PWY-5875	staphyloxanthin biosynthesis
over	RXN-9794	no name	PWY-6061	bile acid biosynthesis, neutral pathway
over	RXN-9840	no name	PWY-6061	bile acid biosynthesis, neutral pathway
over	RXN-9935	no name	PWY-6116	mannosylfructose biosynthesis
over	RXN-9992	no name	PWY-6140	CMP-2-keto-3-deoxy-D-<i>glycero</i>-D-<i>galacto</i>-nononate biosynthesis
over	RXN0-1922	no name	none
over	RXN0-2301	no name	LEU-DEG2-PWY	L-leucine degradation I
over	RXN0-3921	no name	PWY0-1221	putrescine degradation II
over	RXN0-5181	no name	none
over	RXN0-5398	no name	PWY-6019	pseudouridine degradation
over	RXN6666-4	no name	PWY-7431	aromatic biogenic amine degradation (bacteria)
over	RXN6666-4	no name	PWY6666-2	dopamine degradation
over	S-CARBOXYMETHYLCYSTEINE-SYNTHASE-RXN	no name	none
over	THREONINE-ALDOLASE-RXN	no name	GLYSYN-THR-PWY	glycine biosynthesis IV
over	THREONINE-ALDOLASE-RXN	no name	PWY-5436	L-threonine degradation IV
under	2-METHYLCITRATE-DEHYDRATASE-RXN	no name	PWY0-42	2-methylcitrate cycle I
under	2-METHYLCITRATE-SYNTHASE-RXN	no name	PWY-5747	2-methylcitrate cycle II
under	2-METHYLCITRATE-SYNTHASE-RXN	no name	PWY0-42	2-methylcitrate cycle I
under	2.6.1.22-RXN	no name	VALDEG-PWY	L-valine degradation I
under	3-ACI-NITROPROPANOATE-OXIDASE-RXN	no name	none
under	3.1.11.6-RXN	no name	none
under	3.2.1.26-RXN	6-phospho-&beta;-fructofuranosidase	SUCUTIL-PWY	sucrose degradation I (sucrose phosphotransferase)
under	3PGAREARR-RXN	no name	GLUCONEO-PWY	gluconeogenesis I
under	3PGAREARR-RXN	no name	GLYCOLYSIS	glycolysis I (from glucose 6-phosphate)
under	3PGAREARR-RXN	no name	P124-PWY	Bifidobacterium shunt
under	3PGAREARR-RXN	no name	P341-PWY	glycolysis V (Pyrococcus)
under	3PGAREARR-RXN	no name	PWY-1042	glycolysis IV (plant cytosol)
under	3PGAREARR-RXN	no name	PWY-2221	Entner-Doudoroff pathway III (semi-phosphorylative)
under	3PGAREARR-RXN	no name	PWY-5484	glycolysis II (from fructose 6-phosphate)
under	3PGAREARR-RXN	no name	PWY-5723	Rubisco shunt
under	3PGAREARR-RXN	no name	PWY-6142	gluconeogenesis II (<i>Methanobacterium thermoautotrophicum</i>)
under	3PGAREARR-RXN	no name	PWY-6886	1-butanol autotrophic biosynthesis (engineered)
under	3PGAREARR-RXN	no name	PWY-6901	superpathway of glucose and xylose degradation
under	3PGAREARR-RXN	no name	PWY-7003	glycerol degradation to butanol
under	3PGAREARR-RXN	no name	PWY-7124	ethylene biosynthesis V (engineered)
under	3PGAREARR-RXN	no name	PWY-7218	photosynthetic 3-hydroxybutanoate biosynthesis (engineered)
under	4.99.1.3-RXN	no name	PWY-7377	cob(II)yrinate <i>a,c</i>-diamide biosynthesis I (early cobalt insertion)
under	6-PHOSPHO-BETA-GLUCOSIDASE-RXN	no name	none
under	ACETOLACTSYN-RXN	no name	PWY-5938	(<i>R</i>)-acetoin biosynthesis I
under	ACETOLACTSYN-RXN	no name	PWY-5939	(<i>R</i>)-acetoin biosynthesis II
under	ACETOLACTSYN-RXN	no name	PWY-6389	(<i>S</i>)-acetoin biosynthesis
under	ACETOLACTSYN-RXN	no name	PWY-7111	pyruvate fermentation to isobutanol (engineered)
under	ACETOLACTSYN-RXN	no name	VALSYN-PWY	L-valine biosynthesis
under	BETA-LACTAMASE-RXN	no name	none
under	DETHIOBIOTIN-SYN-RXN	no name	PWY-7380	biotin biosynthesis from 8-amino-7-oxononanoate II
under	DETHIOBIOTIN-SYN-RXN	no name	PWY0-1507	biotin biosynthesis from 8-amino-7-oxononanoate I
under	GARTRANSFORMYL2-RXN	no name	PWY-6122	5-aminoimidazole ribonucleotide biosynthesis II
under	GARTRANSFORMYL2-RXN	no name	PWY-6277	superpathway of 5-aminoimidazole ribonucleotide biosynthesis
under	GLUTKIN-RXN	no name	ARGININE-SYN4-PWY	L-ornithine biosynthesis II
under	GLUTKIN-RXN	no name	CITRULBIO-PWY	L-citrulline biosynthesis
under	GLUTKIN-RXN	no name	PROSYN-PWY	L-proline biosynthesis I
under	GLUTKIN-RXN	no name	PWY-3341	L-proline biosynthesis III
under	GLUTKIN-RXN	no name	PWY-6922	L-<i>N<sup>&delta;</sup></i>-acetylornithine biosynthesis
under	HEXANOL-RXN	no name	PWY-6863	pyruvate fermentation to hexanol (engineered)
under	HOMOCYSMET-RXN	no name	HOMOSER-METSYN-PWY	L-methionine biosynthesis I
under	HOMOCYSMET-RXN	no name	HSERMETANA-PWY	L-methionine biosynthesis III
under	HOMOCYSMET-RXN	no name	PWY-5041	<i>S</i>-adenosyl-L-methionine cycle II
under	HOMOCYSMET-RXN	no name	PWY-6151	<i>S</i>-adenosyl-L-methionine cycle I
under	HOMOCYSMET-RXN	no name	PWY-702	L-methionine biosynthesis II
under	HOMSUCTRAN-RXN	no name	HOMOSER-METSYN-PWY	L-methionine biosynthesis I
under	HYPONITRITE-REDUCTASE-RXN	no name	none
under	METHYLISOCITRATE-LYASE-RXN	no name	PWY-5747	2-methylcitrate cycle II
under	METHYLISOCITRATE-LYASE-RXN	no name	PWY0-42	2-methylcitrate cycle I
under	NITRATREDUCT-RXN	no name	none
under	OHBUTYRYL-COA-EPIM-RXN	no name	FAO-PWY	fatty acid &beta;-oxidation I
under	OHBUTYRYL-COA-EPIM-RXN	no name	PWY-5138	unsaturated, even numbered fatty acid &beta;-oxidation
under	P-PANTOCYSDECARB-RXN	no name	COA-PWY	coenzyme A biosynthesis I
under	P-PANTOCYSDECARB-RXN	no name	COA-PWY-1	coenzyme A biosynthesis II (mammalian)
under	PANTOATE-BETA-ALANINE-LIG-RXN	no name	PANTO-PWY	phosphopantothenate biosynthesis I
under	PROTOPORGENOXI-RXN	no name	CHLOROPHYLL-SYN	3,8-divinyl-chlorophyllide <i>a</i> biosynthesis I (aerobic, light-dependent)
under	PROTOPORGENOXI-RXN	no name	HEME-BIOSYNTHESIS-II	heme biosynthesis I (aerobic)
under	PROTOPORGENOXI-RXN	no name	PWY-7159	3,8-divinyl-chlorophyllide <i>a</i> biosynthesis III (aerobic, light independent)
under	PROTOPORGENOXI-RXN	no name	PWY0-1415	superpathway of heme biosynthesis from uroporphyrinogen-III
under	RIBOKIN-RXN	no name	RIBOKIN-PWY	ribose degradation
under	RR-BUTANEDIOL-DEHYDROGENASE-RXN	no name	PWY-5951	(<i>R,R</i>)-butanediol biosynthesis
under	RR-BUTANEDIOL-DEHYDROGENASE-RXN	no name	PWY3O-246	(R,R)-butanediol degradation
under	RUBREDOXIN--NADP+-REDUCTASE-RXN	no name	none
under	RXN-10827	no name	PWY-6322	phosphinothricin tripeptide biosynthesis
under	RXN-10827	no name	PWY-7769	phosalacine biosynthesis
under	RXN-10828	no name	PWY-6322	phosphinothricin tripeptide biosynthesis
under	RXN-10828	no name	PWY-7769	phosalacine biosynthesis
under	RXN-11236	no name	DENITRIFICATION-PWY	nitrate reduction I (denitrification)
under	RXN-11236	no name	PWY-6748	nitrate reduction VII (denitrification)
under	RXN-11237	no name	none
under	RXN-11338	no name	PWY-6461	peptidoglycan cross-bridge biosynthesis II (E. faecium)
under	RXN-11839	no name	none
under	RXN-12165	no name	PWY-6713	L-rhamnose degradation II
under	RXN-12332	no name	none
under	RXN-12472	no name	none
under	RXN-12568	no name	PWY-6863	pyruvate fermentation to hexanol (engineered)
under	RXN-13779	no name	PWY-7237	<i>myo</i>-, <i>chiro</i>- and <i>scillo</i>-inositol degradation
under	RXN-14073	no name	none
under	RXN-14136	no name	none
under	RXN-14347	no name	none
under	RXN-14459	no name	PWY-7274	D-cycloserine biosynthesis
under	RXN-14564	no name	PWY-7289	L-cysteine biosynthesis V
under	RXN-14565	no name	PWY-7289	L-cysteine biosynthesis V
under	RXN-14903	no name	CITRULBIO-PWY	L-citrulline biosynthesis
under	RXN-14903	no name	PROUT-PWY	L-proline degradation
under	RXN-14903	no name	PWY-5737	(5<i>R</i>)-carbapenem carboxylate biosynthesis
under	RXN-14903	no name	PWY-6922	L-<i>N<sup>&delta;</sup></i>-acetylornithine biosynthesis
under	RXN-14992	no name	none
under	RXN-15058	no name	PWY-7415	tylosin biosynthesis
under	RXN-16456	no name	PWY-7639	bis(guanylyl molybdenum cofactor) biosynthesis
under	RXN-16471	no name	none
under	RXN-17362	no name	none
under	RXN-17389	no name	none
under	RXN-17809	no name	PWY-6823	molybdenum cofactor biosynthesis
under	RXN-1961	no name	none
under	RXN-4313	no name	PWY-2681	<i>trans</i>-zeatin biosynthesis
under	RXN-4314	no name	PWY-2681	<i>trans</i>-zeatin biosynthesis
under	RXN-5076	transport of xanthine	none
under	RXN-8340	no name	PWY-6823	molybdenum cofactor biosynthesis
under	RXN-8342	no name	PWY-6823	molybdenum cofactor biosynthesis
under	RXN-8348	no name	PWY-6823	molybdenum cofactor biosynthesis
under	RXN-9676	no name	PWY-6003	gramicidin S biosynthesis
under	RXN-9677	no name	PWY-6003	gramicidin S biosynthesis
under	RXN-9678	no name	PWY-6003	gramicidin S biosynthesis
under	RXN-9763	no name	PWY-6057	dimethyl sulfide degradation III (oxidation)
under	RXN-9834	no name	PWY-6080	4-ethylphenol degradation (anaerobic)
under	RXN-9958	no name	PWY-6373	acrylate degradation
under	RXN0-1941	no name	none
under	RXN0-2421	Transport of Fe<sup>2+</sup>	none
under	RXN0-262	no name	PWY-5964	guanylyl molybdenum cofactor biosynthesis
under	RXN0-5266	no name	PWY-7545	pyruvate to cytochrome <i>bd</i> terminal oxidase electron transfer
under	RXN0-5266	no name	PWY0-1334	NADH to cytochrome <i>bd</i> oxidase electron transfer I
under	RXN0-5266	no name	PWY0-1353	succinate to cytochrome <i>bd</i> oxidase electron transfer
under	RXN0-5266	no name	PWY0-1568	NADH to cytochrome <i>bd</i> oxidase electron transport II
under	RXN0-5304	no name	RIBOKIN-PWY	ribose degradation
under	RXN0-6377	no name	PWY-5675	nitrate reduction V (assimilatory)
under	RXN0-6377	no name	PWY-723	alkylnitronates degradation
under	SUGAR-PHOSPHATASE-RXN	no name	none
under	TRANS-RXN-104	no name	none
under	TRANS-RXN-105	no name	none
under	TRANS-RXN-22	no name	none
under	TRANS-RXN-241	Transport of a manganese ion	none
under	TRANS-RXN0-486	no name	none
under	TRANS-RXN0-515	Transport of (R)-lactate	none
under	TRANS-RXN0-622	no name	none
under	TRANS-RXN18HP-97	transport of gentisate	none

## Sheet: clade 3
Over or under represented	reaction id	reaction name	pathway id	pathway name
over	1.7.7.2-RXN	no name	PWY490-3	nitrate reduction VI (assimilatory)
over	2.1.1.151-RXN	no name	PWY-7377	cob(II)yrinate <i>a,c</i>-diamide biosynthesis I (early cobalt insertion)
over	3.1.1.23-RXN	no name	LIPAS-PWY	triacylglycerol degradation
over	3.4.11.24-RXN	no name	none
over	5.4.1.2-RXN	no name	PWY-7376	cob(II)yrinate <i>a,c</i>-diamide biosynthesis II (late cobalt incorporation)
over	ACETYLSALICYLATE-DEACETYLASE-RXN	no name	none
over	AMINOBENZCOALIG-RXN	no name	2AMINOBENZDEG-PWY	anthranilate degradation III (anaerobic)
over	AMINOBENZCOALIG-RXN	no name	PWY-6077	anthranilate degradation II (aerobic)
over	AMINOBENZCOALIG-RXN	no name	PWY-6660	2-heptyl-3-hydroxy-4(1<i>H</i>)-quinolone biosynthesis
over	AMINOBENZCOALIG-RXN	no name	PWY-6661	4-hydroxy-2(1<i>H</i>)-quinolone biosynthesis
over	AMINOBENZCOALIG-RXN	no name	PWY-7405	aurachin RE biosynthesis
over	AMINOBENZCOALIG-RXN	no name	PWY-7407	aurachin A, B, C and D biosynthesis
over	ARACHIDONATE--COA-LIGASE-RXN	no name	none
over	DMBPPRIBOSYLTRANS-RXN	no name	COBALSYN-PWY	adenosylcobalamin salvage from cobinamide I
over	DMBPPRIBOSYLTRANS-RXN	no name	PWY-5508	adenosylcobalamin biosynthesis from cobyrinate <i>a,c</i>-diamide II
over	DMBPPRIBOSYLTRANS-RXN	no name	PWY-5509	adenosylcobalamin biosynthesis from cobyrinate <i>a,c</i>-diamide I
over	DMBPPRIBOSYLTRANS-RXN	no name	PWY-6269	adenosylcobalamin salvage from cobinamide II
over	GLUTATHIONE-SYN-RXN	no name	GLUTATHIONESYN-PWY	glutathione biosynthesis
over	MERCURY-II-REDUCTASE-RXN	no name	P641-PWY	phenylmercury acetate degradation
over	NICOTINE-DEHYDROGENASE-RXN	no name	P181-PWY	nicotine degradation I (pyridine pathway)
over	NICOTINE-DEHYDROGENASE-RXN	no name	PWY-7128	nicotine degradation III (VPP pathway)
over	PHENYLALANINE-DEHYDROGENASE-RXN	no name	none
over	PHOSMANMUT-RXN	no name	PWY-5659	GDP-mannose biosynthesis
over	PHOSMANMUT-RXN	no name	PWY-7456	&beta;-(1,4)-mannan degradation
over	PHOSMANMUT-RXN	no name	PWY-7586	&beta;-1,4-D-mannosyl-<i>N</i>-acetyl-D-glucosamine degradation
over	PHOSMANMUT-RXN	no name	PWY-882	L-ascorbate biosynthesis I (L-galactose pathway)
over	R229-RXN	no name	P261-PWY	coenzyme M biosynthesis I
over	R345-RXN	no name	PWY-5508	adenosylcobalamin biosynthesis from cobyrinate <i>a,c</i>-diamide II
over	R345-RXN	no name	PWY-5509	adenosylcobalamin biosynthesis from cobyrinate <i>a,c</i>-diamide I
over	RXN-10819	no name	PWY-1341	phenylacetate degradation II (anaerobic)
over	RXN-10819	no name	PWY-6318	L-phenylalanine degradation IV (mammalian, via side chain)
over	RXN-10819	no name	PWY-7716	penicillin G and penicillin V biosynthesis
over	RXN-10819	no name	PWY0-321	phenylacetate degradation I (aerobic)
over	RXN-11593	no name	none
over	RXN-11806	&alpha;-D-glucosyl-(1,2)-&beta;-D-glucoronate-(1,2)-&alpha;-D-mannosyl-(1,3)-&beta;-D-glucosyl-(1,4)-&alpha;-D-glucosyl-diphosphoundecaprenol glucosyltransferase	PWY-6658	acetan biosynthesis
over	RXN-12005	no name	none
over	RXN-12006	no name	none
over	RXN-12265	no name	none
over	RXN-12446	no name	none
over	RXN-13093	no name	PWY-6995	5-hydroxymethylfurfural degradation
over	RXN-13264	no name	none
over	RXN-13266	no name	none
over	RXN-13267	no name	none
over	RXN-13268	no name	PWY-6622	heptadecane biosynthesis
over	RXN-14029	no name	none
over	RXN-14314	no name	none
over	RXN-14315	no name	PWY-7377	cob(II)yrinate <i>a,c</i>-diamide biosynthesis I (early cobalt insertion)
over	RXN-14315	no name	RXN-14314	no name
over	RXN-14636	no name	none
over	RXN-15088	no name	PWY-7420	monoacylglycerol metabolism (yeast)
over	RXN-15089	no name	PWY-7420	monoacylglycerol metabolism (yeast)
over	RXN-15970	no name	PWY-7573	GDP-mycosamine biosynthesis
over	RXN-16415	no name	none
over	RXN-16420	no name	none
over	RXN-16569	no name	PWY-7658	protein <I>N</i>-glycosylation (<i>Methanococcus voltae</i>)
over	RXN-17082	no name	PWY-7719	CMP-diacetamido-8-epilegionaminic acid biosynthesis
over	RXN-17501	no name	none
over	RXN-17603	no name	PWY-7778	2-methylpropene degradation
over	RXN-17603	no name	PWY-7779	methyl <i>tert</i>-butyl ether degradation
over	RXN-17645	no name	PWY-6946	cholesterol degradation to androstenedione II (cholesterol dehydrogenase)
over	RXN-7488	no name	PWY-5002	tetrahydroxyxanthone biosynthesis (from 3-hydroxybenzoate)
over	RXN-8761	no name	PWY-7377	cob(II)yrinate <i>a,c</i>-diamide biosynthesis I (early cobalt insertion)
over	RXN-8761	no name	RXN-14314	no name
over	RXN-8762	no name	PWY-7377	cob(II)yrinate <i>a,c</i>-diamide biosynthesis I (early cobalt insertion)
over	RXN-8763	no name	PWY-7377	cob(II)yrinate <i>a,c</i>-diamide biosynthesis I (early cobalt insertion)
over	RXN-8764	no name	PWY-7377	cob(II)yrinate <i>a,c</i>-diamide biosynthesis I (early cobalt insertion)
over	RXN-8765	no name	PWY-7377	cob(II)yrinate <i>a,c</i>-diamide biosynthesis I (early cobalt insertion)
over	RXN-8766	cobalt-precorrin-6B methylase	PWY-7377	cob(II)yrinate <i>a,c</i>-diamide biosynthesis I (early cobalt insertion)
over	RXN-8769	no name	PWY-7377	cob(II)yrinate <i>a,c</i>-diamide biosynthesis I (early cobalt insertion)
over	RXN-9587	no name	PWY-5979	3-amino-5-hydroxybenzoate biosynthesis
over	RXN-9781	no name	none
over	RXN0-2042	no name	PWY0-321	phenylacetate degradation I (aerobic)
over	RXN0-305	no name	none
over	RXN0-4141	no name	P283-PWY	hydrogen oxidation I (aerobic)
over	RXN0-5199	no name	PWY-5532	nucleoside and nucleotide degradation (archaea)
over	RXN0-5199	no name	PWY-6608	guanosine nucleotides degradation III
over	RXN0-5199	no name	PWY-6620	guanine and guanosine salvage
over	RXN0-5199	no name	PWY0-1296	purine ribonucleosides degradation
over	RXN0-6510	no name	PWY0-321	phenylacetate degradation I (aerobic)
over	RXNMETA-12671	no name	PWY0-321	phenylacetate degradation I (aerobic)
over	RXNMETA-12671	no name	RXN0-6511	no name
over	RXNMETA-12672	no name	PWY0-321	phenylacetate degradation I (aerobic)
over	RXNMETA-12672	no name	RXN0-6511	no name
over	STREPTOMYCIN-6-PHOSPHATASE-RXN	no name	PWY-5940	streptomycin biosynthesis
over	TREHALA-RXN	no name	PWY0-1182	trehalose degradation II (trehalase)
over	TREHALA-RXN	no name	PWY0-1466	trehalose degradation VI (periplasmic)
under	1PFRUCTPHOSN-RXN	no name	PWY0-1314	fructose degradation
under	26DICHDIOX-RXN	no name	PCPDEG-PWY	pentachlorophenol degradation
under	3.1.3.54-RXN	no name	none
under	3.4.16.4-RXN	no name	none
under	3.6.3.36-RXN	no name	none
under	ATPPHOSPHORIBOSYLTRANS-RXN	no name	HISTSYN-PWY	L-histidine biosynthesis
under	CATAL-RXN	no name	DETOX1-PWY	superoxide radicals degradation
under	CATAL-RXN	no name	DETOX1-PWY-1	reactive oxygen species degradation
under	CATAL-RXN	no name	PWY-5506	methanol oxidation to formaldehyde IV
under	GLUTAMIDOTRANS-RXN	no name	HISTSYN-PWY	L-histidine biosynthesis
under	GLYCYRRHIZINATE-BETA-GLUCURONIDASE-RXN	no name	none
under	GMP-REDUCT-RXN	no name	none
under	IMIDPHOSDEHYD-RXN	no name	HISTSYN-PWY	L-histidine biosynthesis
under	PHOSACETYLTRANS-RXN	no name	FERMENTATION-PWY	mixed acid fermentation
under	PHOSACETYLTRANS-RXN	no name	METH-ACETATE-PWY	methanogenesis from acetate
under	PHOSACETYLTRANS-RXN	no name	P122-PWY	heterolactic fermentation
under	PHOSACETYLTRANS-RXN	no name	P161-PWY	acetylene degradation
under	PHOSACETYLTRANS-RXN	no name	P163-PWY	L-lysine fermentation to acetate and butanoate
under	PHOSACETYLTRANS-RXN	no name	P3-PWY	gallate degradation III (anaerobic)
under	PHOSACETYLTRANS-RXN	no name	PWY-1281	sulfoacetaldehyde degradation I
under	PHOSACETYLTRANS-RXN	no name	PWY-5482	pyruvate fermentation to acetate II
under	PHOSACETYLTRANS-RXN	no name	PWY-5485	pyruvate fermentation to acetate IV
under	PHOSACETYLTRANS-RXN	no name	PWY-5497	purine nucleobases degradation II (anaerobic)
under	PHOSACETYLTRANS-RXN	no name	PWY-6637	sulfolactate degradation II
under	PHOSACETYLTRANS-RXN	no name	PWY0-1312	acetate formation from acetyl-CoA I
under	PHOSACETYLTRANS-RXN	no name	PWY4LZ-257	superpathway of fermentation (<i>Chlamydomonas reinhardtii</i>)
under	PRAISOM-RXN	no name	TRPSYN-PWY	L-tryptophan biosynthesis
under	PREPHENATEDEHYDRAT-RXN	no name	PHESYN	L-phenylalanine biosynthesis I
under	PREPHENATEDEHYDRAT-RXN	no name	PWY-7432	L-phenylalanine biosynthesis III (cytosolic, plants)
under	PRIBFAICARPISOM-RXN	no name	HISTSYN-PWY	L-histidine biosynthesis
under	PURINE-NUCLEOSIDASE-RXN	no name	none
under	R15-RXN	no name	PWY-1186	L-homomethionine biosynthesis
under	R15-RXN	no name	PWY-6053	dimethylsulfoniopropanoate biosynthesis III (algae)
under	R15-RXN	no name	PWY-6854	ethylene biosynthesis III (microbes)
under	R222-RXN	1-octanal dehydrogenase (NAD+)	P221-PWY	octane oxidation
under	RXN-10715	no name	PWY-6307	L-tryptophan degradation X (mammalian, via tryptamine)
under	RXN-10780	no name	PWY-6313	serotonin degradation
under	RXN-10912	no name	PWY-6342	noradrenaline and adrenaline degradation
under	RXN-10917	no name	PWY-6342	noradrenaline and adrenaline degradation
under	RXN-11051	no name	none
under	RXN-11109	no name	none
under	RXN-11727	no name	PWY-6634	3-sulfopropanediol degradation
under	RXN-12184	no name	PWY-6733	sporopollenin precursors biosynthesis
under	RXN-12537	no name	PWY-7274	D-cycloserine biosynthesis
under	RXN-12898	no name	none
under	RXN-13032	no name	PWY-6984	lipoate salvage II
under	RXN-13036	no name	PWY-6987	lipoate biosynthesis and incorporation III (Bacillus)
under	RXN-13533	no name	PWY-7072	hopanoid biosynthesis (bacteria)
under	RXN-14054	no name	none
under	RXN-14189	no name	none
under	RXN-14564	no name	PWY-7289	L-cysteine biosynthesis V
under	RXN-14565	no name	PWY-7289	L-cysteine biosynthesis V
under	RXN-14570	no name	PWY0-1587	N<sup>6</sup>-L-threonylcarbamoyladenosine<sup>37</sup>-modified tRNA biosynthesis
under	RXN-15650	no name	PWY-4361	<i>S</i>-methyl-5-thio-&alpha;-D-ribose 1-phosphate degradation
under	RXN-15699	no name	none
under	RXN-16285	no name	PWY-7626	bacilysin biosynthesis
under	RXN-16653	no name	none
under	RXN-16654	no name	none
under	RXN-16655	no name	none
under	RXN-16656	no name	none
under	RXN-17362	no name	none
under	RXN-17973	no name	PWY-7811	6-methylpretetramide biosynthesis
under	RXN-37	no name	PWY-0	putrescine degradation III
under	RXN-4142	no name	PWY-2501	fatty acid &alpha;-oxidation I
under	RXN-4142	no name	PWY-2724	alkane oxidation
under	RXN-8001	no name	none
under	RXN0-5228	no name	PWY0-1546	muropeptide degradation
under	RXN66-477	straight chain fatty acyl-CoA ligase	PWY66-388	fatty acid &alpha;-oxidation III
under	RXN6666-5	no name	PWY-7431	aromatic biogenic amine degradation (bacteria)
under	RXN6666-5	no name	PWY6666-2	dopamine degradation
under	TRANS-RXN-108A	no name	none
under	TRANS-RXN-108B	no name	none
under	TRANS-RXN-108C	no name	none
under	TRANS-RXN-108D	no name	none
under	TRANS-RXN-108E	no name	none
under	TRANS-RXN-108F	no name	none
under	TRANS-RXN-108G	no name	none
under	TRANS-RXN-108H	no name	none
under	TRANS-RXN-108I	no name	none
under	TRANS-RXN-181A	no name	none
under	TRANS-RXN-40	Transport of L-arabinose	none
under	TRANS-RXN0-209	no name	none
under	TRANS-RXN0-228	no name	none
under	TRANS-RXN0-470	no name	none
under	TRYPSYN-RXN	no name	none
under	VALINE-PYRUVATE-AMINOTRANSFER-RXN	no name	ALANINE-VALINESYN-PWY	L-alanine biosynthesis I

## Sheet: clade 4
Over or under represented	reaction id	reaction name	pathway id	pathway name
over	1.1.1.178-RXN	no name	ILEUDEG-PWY	L-isoleucine degradation I
over	1.1.1.178-RXN	no name	PWY-5109	2-methylbutanoate biosynthesis
over	1.1.1.288-RXN	no name	PWY-695	abscisic acid biosynthesis
over	1.1.1.34-RXN	no name	PWY-6174	mevalonate pathway II (archaea)
over	1.1.1.34-RXN	no name	PWY-7391	isoprene biosynthesis II (engineered)
over	1.1.1.34-RXN	no name	PWY-7524	mevalonate pathway III (archaea)
over	1.1.1.34-RXN	no name	PWY-922	mevalonate pathway I
over	1.1.1.83-RXN	no name	PWY0-1465	D-malate degradation
over	1.1.99.28-RXN	no name	PWY-5530	sorbitol biosynthesis II
over	1.3.1.62-RXN	no name	P321-PWY	benzoyl-CoA degradation III (anaerobic)
over	15-OXOPROSTAGLANDIN-13-REDUCTASE-RXN	no name	none
over	2.4.1.211-RXN	no name	none
over	2.4.1.24-RXN	no name	none
over	2.5.1.63-RXN	no name	PWY-6644	fluoroacetate and fluorothreonine biosynthesis
over	2.6.1.46-RXN	no name	none
over	2.6.1.50-RXN	no name	PWY-5940	streptomycin biosynthesis
over	2.7.1.121-RXN	no name	GLYCEROLMETAB-PWY	glycerol degradation V
over	2.7.7.39-RXN	no name	PWY-7815	poly(ribitol phosphate) wall teichoic acid biosynthesis I (<i>B. subtilis</i>)
over	2.7.7.39-RXN	no name	PWY-7816	poly(ribitol phosphate) wall teichoic acid biosynthesis II (<i>S. aureus</i>)
over	2.7.7.39-RXN	no name	PWY-7819	poly(3-O-&beta;-D-glucopyranosyl-<i>N</i>-acetylgalactosamine 1-phosphate) wall teichoic acid biosynthesis
over	2.7.7.39-RXN	no name	TEICHOICACID-PWY	poly(glycerol phosphate) wall teichoic acid biosynthesis
over	2.7.9.3-RXN	no name	PWY-6281	L-selenocysteine biosynthesis II (archaea and eukaryotes)
over	2.7.9.3-RXN	no name	PWY0-901	L-selenocysteine biosynthesis I (bacteria)
over	3-HYDROXY-KYNURENINASE-RXN	no name	PWY-5651	L-tryptophan degradation to 2-amino-3-carboxymuconate semialdehyde
over	3-HYDROXY-KYNURENINASE-RXN	no name	PWY-6309	L-tryptophan degradation XI (mammalian, via kynurenine)
over	3.1.31.1-RXN	no name	none
over	3.2.1.18-RXN	no name	none
over	3.2.1.97-RXN	no name	none
over	3.2.2.15-RXN	no name	none
over	3.4.11.1-RXN	no name	none
over	3.4.21.105-RXN	no name	none
over	3.5.2.12-RXN	no name	P621-PWY	nylon-6 oligomer degradation
over	3.5.2.14-RXN	no name	PWY-4722	creatinine degradation II
over	3.6.3.16-RXN	no name	PWY-4621	arsenate detoxification II (glutaredoxin)
over	3.6.3.28-RXN	no name	none
over	3.6.3.3-RXN	no name	none
over	3.6.3.4-RXN	no name	none
over	4.1.1.68-RXN	no name	3-HYDROXYPHENYLACETATE-DEGRADATION-PWY	4-hydroxyphenylacetate degradation
over	4.2.2.15-RXN	no name	none
over	5-AMINOLEVULINIC-ACID-SYNTHASE-RXN	no name	PWY-5189	tetrapyrrole biosynthesis II (from glycine)
over	5-AMINOLEVULINIC-ACID-SYNTHASE-RXN	no name	PWY-7536	2-amino-3-hydroxycyclopent-2-enone biosynthesis
over	5-NUCLEOTID-RXN	no name	none
over	5.1.1.18-RXN	no name	PWY-6196	D-serine metabolism
over	5.1.1.18-RXN	no name	PWY-6455	vancomycin resistance II
over	5.1.3.21-RXN	no name	none
over	5.1.3.9-RXN	no name	none
over	5.3.3.10-RXN	no name	3-HYDROXYPHENYLACETATE-DEGRADATION-PWY	4-hydroxyphenylacetate degradation
over	ACETATE--COA-LIGASE-ADP-FORMING-RXN	no name	P162-PWY	L-glutamate degradation V (via hydroxyglutarate)
over	ACETATE--COA-LIGASE-ADP-FORMING-RXN	no name	PWY-5483	pyruvate fermentation to acetate III
over	ACETATE--COA-LIGASE-ADP-FORMING-RXN	no name	PWY-5535	acetate formation from acetyl-CoA II
over	ACETOACETATE--COA-LIGASE-RXN	no name	none
over	ACETOINDEHYDROG-A-RXN	acetoin:NADP+ oxidoreductase	none
over	ACNEULY-RXN	no name	PWY-7581	<i>N</i>-acetylneuraminate and <i>N</i>-acetylmannosamine degradation II
over	ACNEULY-RXN	no name	PWY0-1324	<i>N</i>-acetylneuraminate and <i>N</i>-acetylmannosamine degradation I
over	ALCOHOL-DEHYDROG-RXN	no name	ETOH-ACETYLCOA-ANA-PWY	ethanol degradation I
over	ALCOHOL-DEHYDROG-RXN	no name	FERMENTATION-PWY	mixed acid fermentation
over	ALCOHOL-DEHYDROG-RXN	no name	P122-PWY	heterolactic fermentation
over	ALCOHOL-DEHYDROG-RXN	no name	P161-PWY	acetylene degradation
over	ALCOHOL-DEHYDROG-RXN	no name	PWY-5480	pyruvate fermentation to ethanol I
over	ALCOHOL-DEHYDROG-RXN	no name	PWY-5486	pyruvate fermentation to ethanol II
over	ALCOHOL-DEHYDROG-RXN	no name	PWY-6333	acetaldehyde biosynthesis I
over	ALCOHOL-DEHYDROG-RXN	no name	PWY-6587	pyruvate fermentation to ethanol III
over	ALCOHOL-DEHYDROG-RXN	no name	PWY-7118	chitin degradation to ethanol
over	ALCOHOL-DEHYDROG-RXN	no name	PWY4LZ-257	superpathway of fermentation (<i>Chlamydomonas reinhardtii</i>)
over	ALCOHOL-DEHYDROG-RXN	no name	PWY66-21	ethanol degradation II
over	ALDOSE1EPIM-RXN	no name	PWY-6317	D-galactose degradation I (Leloir pathway)
over	ALDOSE1EPIM-RXN	no name	PWY66-422	D-galactose degradation V (Leloir pathway)
over	AMINOGLYCOSIDE-N6-ACETYLTRANSFERASE-RXN	no name	none
over	ARYLSULFAT-RXN	no name	none
over	BENZALDEHYDE-DEHYDROGENASE-NADP%2b-RXN	no name	none
over	BENZALDEHYDE-DEHYDROGENASE-NADP+-RXN	no name	PWY-1501	mandelate degradation I
over	CARNITINE-3-DEHYDROGENASE-RXN	no name	PWY-3602	L-carnitine degradation II
over	CARNITINE-3-DEHYDROGENASE-RXN	no name	PWY-7472	D-carnitine degradation II
over	CHD-RXN	no name	BETSYN-PWY	glycine betaine biosynthesis I (Gram-negative bacteria)
over	CHD-RXN	no name	CHOLINE-BETAINE-ANA-PWY	choline degradation I
over	CHMS-DEHYDROGENASE-RXN	no name	3-HYDROXYPHENYLACETATE-DEGRADATION-PWY	4-hydroxyphenylacetate degradation
over	CHOLINE-SULFATASE-RXN	no name	P542-PWY	choline-<i>O</i>-sulfate degradation
over	CREATININE-DEAMINASE-RXN	no name	PWY-4722	creatinine degradation II
over	CYCLOHEXANOL-DEHYDROGENASE-RXN	no name	CYCLOHEXANOL-OXIDATION-PWY	cyclohexanol degradation
over	D-AMINO-ACID-OXIDASE-RXN	no name	none
over	D-LACTATE-DEHYDROGENASE-CYTOCHROME-RXN	no name	MGLDLCTANA-PWY	methylglyoxal degradation VI
over	DAHPSYN-RXN	no name	PWY-6164	3-dehydroquinate biosynthesis I
over	DARABISOM-RXN	no name	DARABCAT-PWY	D-arabinose degradation II
over	DARABISOM-RXN	no name	DARABCATK12-PWY	D-arabinose degradation I
over	DIOHBUTANONEPSYN-RXN	no name	PWY-6167	flavin biosynthesis II (archaea)
over	DIOHBUTANONEPSYN-RXN	no name	PWY-6168	flavin biosynthesis III (fungi)
over	DIOHBUTANONEPSYN-RXN	no name	RIBOSYN2-PWY	flavin biosynthesis I (bacteria and plants)
over	DIPHOSPHOMEVALONTE-DECARBOXYLASE-RXN	no name	PWY-7391	isoprene biosynthesis II (engineered)
over	DIPHOSPHOMEVALONTE-DECARBOXYLASE-RXN	no name	PWY-922	mevalonate pathway I
over	DLACTDEHYDROGNAD-RXN	no name	ALACAT2-PWY	L-alanine degradation II (to D-lactate)
over	DLACTDEHYDROGNAD-RXN	no name	FERMENTATION-PWY	mixed acid fermentation
over	DLACTDEHYDROGNAD-RXN	no name	P122-PWY	heterolactic fermentation
over	DLACTDEHYDROGNAD-RXN	no name	PWY-6454	vancomycin resistance I
over	DLACTDEHYDROGNAD-RXN	no name	PWY-6901	superpathway of glucose and xylose degradation
over	DLACTDEHYDROGNAD-RXN	no name	PWY4LZ-257	superpathway of fermentation (<i>Chlamydomonas reinhardtii</i>)
over	F16ALDOLASE-RXN	no name	ANAGLYCOLYSIS-PWY	glycolysis III (from glucose)
over	F16ALDOLASE-RXN	no name	CALVIN-PWY	Calvin-Benson-Bassham cycle
over	F16ALDOLASE-RXN	no name	GLUCONEO-PWY	gluconeogenesis I
over	F16ALDOLASE-RXN	no name	GLYCOLYSIS	glycolysis I (from glucose 6-phosphate)
over	F16ALDOLASE-RXN	no name	P185-PWY	formaldehyde assimilation III (dihydroxyacetone cycle)
over	F16ALDOLASE-RXN	no name	P341-PWY	glycolysis V (Pyrococcus)
over	F16ALDOLASE-RXN	no name	PWY-1042	glycolysis IV (plant cytosol)
over	F16ALDOLASE-RXN	no name	PWY-1861	formaldehyde assimilation II (RuMP Cycle)
over	F16ALDOLASE-RXN	no name	PWY-5484	glycolysis II (from fructose 6-phosphate)
over	F16ALDOLASE-RXN	no name	PWY-6142	gluconeogenesis II (<i>Methanobacterium thermoautotrophicum</i>)
over	F16ALDOLASE-RXN	no name	PWY-7385	1,3-propanediol biosynthesis (engineered)
over	F16ALDOLASE-RXN	no name	PWY66-399	gluconeogenesis III
over	F16ALDOLASE-RXN	no name	SUCSYN-PWY	sucrose biosynthesis I (from photosynthesis)
over	FERREDOXIN--NAD+-REDUCTASE-RXN	no name	none
over	FUCISOM-RXN	no name	FUCCAT-PWY	fucose degradation
over	GABATRANSAM-RXN	no name	GLUDEG-I-PWY	GABA shunt
over	GABATRANSAM-RXN	no name	P181-PWY	nicotine degradation I (pyridine pathway)
over	GABATRANSAM-RXN	no name	PWY-4321	L-glutamate degradation IV
over	GABATRANSAM-RXN	no name	PWY-5022	4-aminobutanoate degradation V
over	GABATRANSAM-RXN	no name	PWY-6535	4-aminobutanoate degradation I
over	GABATRANSAM-RXN	no name	PWY-6536	4-aminobutanoate degradation III
over	GABATRANSAM-RXN	no name	PWY-6537	4-aminobutanoate degradation II
over	GLUCONATE-2-DEHYDROGENASE-RXN	no name	DHGLUCONATE-PYR-CAT-PWY	glucose degradation (oxidative)
over	GLUCONATE-2-DEHYDROGENASE-RXN	no name	PWY-7165	L-ascorbate biosynthesis VI (engineered pathway)
over	GLUTAMATE-SYNTHASE-FERREDOXIN-RXN	no name	PWY-4341	L-glutamate biosynthesis V
over	GLUTAMATE-SYNTHASE-FERREDOXIN-RXN	no name	PWY-6549	L-glutamine biosynthesis III
over	GLUTAMATE-SYNTHASE-FERREDOXIN-RXN	no name	PWY-6964	ammonia assimilation cycle II
over	GLUTARATE--COA-LIGASE-RXN	no name	none
over	GLUTATHIONE-REDUCT-NADPH-RXN	no name	GLUT-REDOX-PWY	glutathione-glutaredoxin redox reactions
over	GLUTATHIONE-REDUCT-NADPH-RXN	no name	PWY-4081	glutathione-peroxide redox reactions
over	GLYCDEH-RXN	no name	GLYCEROLMETAB-PWY	glycerol degradation V
over	GLYCDEH-RXN	no name	PWY-6131	glycerol degradation II
over	GUANINE-DEAMINASE-RXN	no name	P164-PWY	purine nucleobases degradation I (anaerobic)
over	GUANINE-DEAMINASE-RXN	no name	PWY-5497	purine nucleobases degradation II (anaerobic)
over	GUANINE-DEAMINASE-RXN	no name	PWY-6606	guanosine nucleotides degradation II
over	GUANINE-DEAMINASE-RXN	no name	PWY-6608	guanosine nucleotides degradation III
over	HYDROXYBENZALDEHYDE-OXIDATION-NAD-RXN	no name	4-HYDROXYMANDELATE-DEGRADATION-PWY	4-hydroxymandelate degradation
over	HYDROXYBENZALDEHYDE-OXIDATION-NAD-RXN	no name	PWY-6431	4-hydroxybenzoate biosynthesis IV
over	HYDROXYMETHYLGLUTARYL-COA-SYNTHASE-RXN	no name	PWY-6174	mevalonate pathway II (archaea)
over	HYDROXYMETHYLGLUTARYL-COA-SYNTHASE-RXN	no name	PWY-7391	isoprene biosynthesis II (engineered)
over	HYDROXYMETHYLGLUTARYL-COA-SYNTHASE-RXN	no name	PWY-7524	mevalonate pathway III (archaea)
over	HYDROXYMETHYLGLUTARYL-COA-SYNTHASE-RXN	no name	PWY-7571	ferrichrome A biosynthesis
over	HYDROXYMETHYLGLUTARYL-COA-SYNTHASE-RXN	no name	PWY-922	mevalonate pathway I
over	HYDROXYMETHYLGLUTARYL-COA-SYNTHASE-RXN	no name	PWY66-367	ketogenesis
over	KYNURENINASE-RXN	no name	PWY-6309	L-tryptophan degradation XI (mammalian, via kynurenine)
over	KYNURENINASE-RXN	no name	TRPCAT-PWY	L-tryptophan degradation I (via anthranilate)
over	LACTATE-2-MONOOXYGENASE-RXN	no name	none
over	LCARNCOALIG-RXN	no name	CARNMET-PWY	L-carnitine degradation I
over	LINC-RXN	no name	GAMMAHEXCHLORDEG-PWY	&gamma;-hexachlorocyclohexane degradation
over	LONG-CHAIN-ALDEHYDE-DEHYDROGENASE-RXN	no name	none
over	LYSINE-6-DEHYDROGENASE-RXN	no name	none
over	LYXK-RXN	no name	LYXMET-PWY	L-lyxose degradation
over	MEVALONATE-KINASE-RXN	no name	PWY-6174	mevalonate pathway II (archaea)
over	MEVALONATE-KINASE-RXN	no name	PWY-7391	isoprene biosynthesis II (engineered)
over	MEVALONATE-KINASE-RXN	no name	PWY-922	mevalonate pathway I
over	N-METHYL-L-AMINO-ACID-OXIDASE-RXN	no name	none
over	NQOR-RXN	no name	none
over	PCP4MONO-RXN	no name	PCPDEG-PWY	pentachlorophenol degradation
over	PGLYCDEHYDROG-RXN	no name	SERSYN-PWY	L-serine biosynthesis
over	PHENYLALANINE-DECARBOXYLASE-RXN	no name	PWY-5751	phenylethanol biosynthesis
over	PHENYLALANINE-DECARBOXYLASE-RXN	no name	PWY-6318	L-phenylalanine degradation IV (mammalian, via side chain)
over	PHENYLALANINE-DEHYDROGENASE-RXN	no name	none
over	PHOSPHOMEVALONATE-KINASE-RXN	no name	PWY-7391	isoprene biosynthesis II (engineered)
over	PHOSPHOMEVALONATE-KINASE-RXN	no name	PWY-922	mevalonate pathway I
over	R102-RXN	no name	P101-PWY	ectoine biosynthesis
over	R103-RXN	no name	P101-PWY	ectoine biosynthesis
over	R11-RXN	no name	P162-PWY	L-glutamate degradation V (via hydroxyglutarate)
over	R11-RXN	no name	P3-PWY	gallate degradation III (anaerobic)
over	R11-RXN	no name	PWY-5022	4-aminobutanoate degradation V
over	R11-RXN	no name	PWY-5676	acetyl-CoA fermentation to butanoate II
over	R11-RXN	no name	PWY-5677	succinate fermentation to butanoate
over	R123-RXN	no name	P141-PWY	atrazine degradation I (aerobic)
over	R282-RXN	no name	PWY-301	cyclohexane-1-carboxylate degradation (anaerobic)
over	R282-RXN	no name	PWY-7401	crotonate fermentation (to acetate and cyclohexane carboxylate)
over	R282-RXN	no name	PWY-7402	benzoate fermentation (to acetate and cyclohexane carboxylate)
over	RFFTRANS-RXN	no name	PWY-7315	dTDP-<i>N</i>-acetylthomosamine biosynthesis
over	RIB5PISOM-RXN	no name	CALVIN-PWY	Calvin-Benson-Bassham cycle
over	RIB5PISOM-RXN	no name	NONOXIPENT-PWY	pentose phosphate pathway (non-oxidative branch)
over	RIB5PISOM-RXN	no name	P124-PWY	Bifidobacterium shunt
over	RIB5PISOM-RXN	no name	P185-PWY	formaldehyde assimilation III (dihydroxyacetone cycle)
over	RIB5PISOM-RXN	no name	PWY-1861	formaldehyde assimilation II (RuMP Cycle)
over	RIB5PISOM-RXN	no name	PWY-5723	Rubisco shunt
over	RIBOPHOSPHAT-RXN	no name	PWY-6167	flavin biosynthesis II (archaea)
over	RIBOPHOSPHAT-RXN	no name	PWY-6168	flavin biosynthesis III (fungi)
over	RIBOPHOSPHAT-RXN	no name	RIBOSYN2-PWY	flavin biosynthesis I (bacteria and plants)
over	RXN-10067	no name	PWY-6174	mevalonate pathway II (archaea)
over	RXN-10724	no name	PWY-6504	anthranilate degradation IV (aerobic)
over	RXN-10755	no name	none
over	RXN-10919	no name	none
over	RXN-10985	no name	PWY-6373	acrylate degradation
over	RXN-11080	no name	PWY-6397	mycolyl-arabinogalactan-peptidoglycan complex biosynthesis
over	RXN-11193	no name	none
over	RXN-11196	no name	none
over	RXN-11453	no name	none
over	RXN-11487	no name	none
over	RXN-11513	caffeine <i>N</i>1-demethylase (NADH)	PWY-6538	caffeine degradation III (bacteria, via demethylation)
over	RXN-11516	theobromine <i>N</i>3-demethylase (NADH)	PWY-6538	caffeine degradation III (bacteria, via demethylation)
over	RXN-11517	paraxanthine <i>N</i>1-demethylase (NADH)	PWY-6538	caffeine degradation III (bacteria, via demethylation)
over	RXN-11570	no name	none
over	RXN-11597	no name	none
over	RXN-11714	no name	PWY-6627	salinosporamide A biosynthesis
over	RXN-11720	no name	PWY-6627	salinosporamide A biosynthesis
over	RXN-11729	no name	PWY-6634	3-sulfopropanediol degradation
over	RXN-11746	no name	PWY-6644	fluoroacetate and fluorothreonine biosynthesis
over	RXN-11962	no name	none
over	RXN-11970	no name	PWY-6678	geraniol and nerol degradation
over	RXN-11970	no name	PWY-7136	&beta; myrcene degradation
over	RXN-12227	no name	none
over	RXN-12323	no name	none
over	RXN-12365	no name	none
over	RXN-12499	no name	none
over	RXN-12519	no name	PWY-6837	fatty acid beta-oxidation V (unsaturated, odd number, di-isomerase-dependent)
over	RXN-12626	chitotriose &beta;-<i>N</i>-acetylglucosaminidase	PWY-6902	chitin degradation II (Vibrio)
over	RXN-12641	no name	none
over	RXN-12642	no name	none
over	RXN-12645	no name	none
over	RXN-12745	no name	PWY-6945	cholesterol degradation to androstenedione I (cholesterol oxidase)
over	RXN-12745	no name	PWY-6946	cholesterol degradation to androstenedione II (cholesterol dehydrogenase)
over	RXN-12745	no name	PWY-6948	sitosterol degradation to androstenedione
over	RXN-12748	no name	PWY-6944	androstenedione degradation
over	RXN-12957	no name	none
over	RXN-13031	no name	PWY-6984	lipoate salvage II
over	RXN-13106	caffeine <i>N</i>3-demethylase (NADPH)	PWY-6538	caffeine degradation III (bacteria, via demethylation)
over	RXN-13108	theophylline <i>N</i>3-demethylase	PWY-6999	theophylline degradation
over	RXN-13109	no name	PWY-6999	theophylline degradation
over	RXN-13141	no name	none
over	RXN-13184	no name	none
over	RXN-13198	no name	PWY-7013	L-1,2-propanediol degradation
over	RXN-13389	no name	PWY-7045	mithramycin biosynthesis
over	RXN-13548	no name	PWY-7077	<i>N</i>-acetyl-D-galactosamine degradation
over	RXN-13548	no name	PWY-7395	D-galactosamine and <i>N</i>-acetyl-D-galactosamine degradation
over	RXN-13553	no name	PWY-7079	geodin biosynthesis
over	RXN-13750	no name	none
over	RXN-13783	no name	none
over	RXN-14197	no name	none
over	RXN-14204	no name	none
over	RXN-1444	no name	PWYQT-4476	indole glucosinolate activation (herbivore attack)
over	RXN-1444	no name	PWYQT-4477	indole glucosinolate activation (intact plant cell)
over	RXN-14535	no name	none
over	RXN-14558	no name	none
over	RXN-14724	no name	PWY-5280	L-lysine degradation IV
over	RXN-14724	no name	PWY-5283	L-lysine degradation V
over	RXN-14724	no name	PWY-6328	L-lysine degradation X
over	RXN-14995	no name	PWY-7399	methylphosphonate degradation II
over	RXN-14996	no name	PWY-7399	methylphosphonate degradation II
over	RXN-15051	no name	none
over	RXN-15261	dihydropterin deaminase	PWY-7442	drosopterin and aurodrosopterin biosynthesis
over	RXN-15300	no name	none
over	RXN-15375	no name	PWY-7465	3,3'-thiodipropanoate degradation
over	RXN-15547	2-keto-5-phosphono-3-cis-pentanoate aminotransferase	PWY-7510	rhizocticin A and B biosynthesis
over	RXN-15550	2-keto-4-hydroxy-5-phosphonopentanoate aminotransferase	PWY-7510	rhizocticin A and B biosynthesis
over	RXN-15615	no name	none
over	RXN-15642	no name	PWY-7525	fumitremorgin C biosynthesis
over	RXN-15659	no name	PWY-7530	&beta;-D-galactosaminyl-(1&rarr;3)-<i>N</i>-acetyl-&alpha;-D-galactosamine biosynthesis
over	RXN-16025	no name	none
over	RXN-16084	no name	PWY-7599	anditomin biosynthesis
over	RXN-16088	no name	PWY-7599	anditomin biosynthesis
over	RXN-16245	no name	PWY-7767	leucine degradation IV
over	RXN-16459	no name	none
over	RXN-16494	no name	PWY-7649	3-hydroxy-<i>L</i>-homotyrosine biosynthesis
over	RXN-16530	no name	PWY-7128	nicotine degradation III (VPP pathway)
over	RXN-16620	no name	PWY-7664	oleate biosynthesis IV (anaerobic)
over	RXN-16624	no name	PWY-7664	oleate biosynthesis IV (anaerobic)
over	RXN-16628	no name	PWY-7664	oleate biosynthesis IV (anaerobic)
over	RXN-16632	no name	PWY-7663	gondoate biosynthesis (anaerobic)
over	RXN-16713	no name	PWY-7671	saframycin A biosynthesis
over	RXN-16726	no name	PWY-7671	saframycin A biosynthesis
over	RXN-16964	no name	PWY-7562	3,6-anhydro-&alpha;-L-galactopyranose degradation
over	RXN-17099	no name	none
over	RXN-17145	no name	PWY-7734	quinoxaline-2-carboxylate biosynthesis
over	RXN-17602	no name	PWY-7778	2-methylpropene degradation
over	RXN-17602	no name	PWY-7779	methyl <i>tert</i>-butyl ether degradation
over	RXN-17761	no name	PWY-7786	D-threitol degradation
over	RXN-17761	no name	PWY-7788	erythritol degradation II
over	RXN-17955	no name	PWY-7805	aminomethylphosphonate degradation
over	RXN-17956	no name	PWY-7805	aminomethylphosphonate degradation
over	RXN-17957	no name	PWY-7807	glyphosate degradation III
over	RXN-17959	no name	PWY-7807	glyphosate degradation III
over	RXN-17980	no name	PWY-7812	tetracycline and oxytetracycline biosynthesis
over	RXN-18004	no name	PWY-7814	dTDP-L-daunosamine biosynthesis
over	RXN-18056	no name	THIOSULFOX-PWY	thiosulfate oxidation I (to tetrathionate)
over	RXN-18082	no name	none
over	RXN-2001	no name	PWY-6457	<i>trans</i>-cinnamoyl-CoA biosynthesis
over	RXN-2205	no name	PWY-1186	L-homomethionine biosynthesis
over	RXN-2364	no name	PWY-1281	sulfoacetaldehyde degradation I
over	RXN-2364	no name	PWY-6637	sulfolactate degradation II
over	RXN-665	no name	PWY-5163	<I>p</I>-cumate degradation to 2-oxopent-4-enoate
over	RXN-6702	no name	PWY-4181	glutathione amide metabolism
over	RXN-8017	no name	PWY-5170	melamine degradation
over	RXN-8237	no name	PWY-5305	bixin biosynthesis
over	RXN-8285	no name	PWY-5343	ajugose biosynthesis II (galactinol-independent)
over	RXN-8286	no name	PWY-5343	ajugose biosynthesis II (galactinol-independent)
over	RXN-8287	no name	PWY-5343	ajugose biosynthesis II (galactinol-independent)
over	RXN-8505	no name	3-HYDROXYPHENYLACETATE-DEGRADATION-PWY	4-hydroxyphenylacetate degradation
over	RXN-8505	no name	PWY-7431	aromatic biogenic amine degradation (bacteria)
over	RXN-8670	no name	none
over	RXN-8807	no name	PWY-5536	acetate formation from acetyl-CoA III (succinate)
over	RXN-8807	no name	PWY-5677	succinate fermentation to butanoate
over	RXN-8807	no name	PWY-7254	TCA cycle VII (acetate-producers)
over	RXN-8807	no name	PWY-7384	anaerobic energy metabolism (invertebrates, mitochondrial)
over	RXN-8889	no name	PWY-5022	4-aminobutanoate degradation V
over	RXN-8889	no name	PWY-5677	succinate fermentation to butanoate
over	RXN-9740	no name	PWY-6047	dimethyl sulfide degradation I
over	RXN0-1061	no name	none
over	RXN0-2281	no name	none
over	RXN0-301	no name	none
over	RXN0-3281	no name	PWY-7616	methanol oxidation to carbon dioxide
over	RXN0-3521	no name	PWY0-1338	polymyxin resistance
over	RXN0-361	no name	PWY-7195	pyrimidine ribonucleosides salvage III
over	RXN0-3922	no name	PWY0-1221	putrescine degradation II
over	RXN0-3962	no name	PWY-5768	pyruvate fermentation to acetate VIII
over	RXN0-3962	no name	PWY-7268	NAD/NADP-NADH/NADPH cytosolic interconversion (yeast)
over	RXN0-5131	no name	none
over	RXN0-5189	no name	none
over	RXN0-5226	no name	PWY0-1261	anhydromuropeptides recycling
over	RXN0-5298	no name	FUCCAT-PWY	fucose degradation
over	RXN0-5395	no name	none
over	RXN0-5455	no name	none
over	RXN0-6727	no name	none
over	RXN0-6732	no name	PWY-7399	methylphosphonate degradation II
over	RXN0-6732	no name	PWY0-1533	methylphosphonate degradation I
over	RXN0-6733	no name	PWY-7399	methylphosphonate degradation II
over	RXN0-6733	no name	PWY0-1533	methylphosphonate degradation I
over	RXN0-6734	no name	PWY-7399	methylphosphonate degradation II
over	RXN0-6734	no name	PWY0-1533	methylphosphonate degradation I
over	RXN0-7020	no name	KETOGLUCONMET-PWY	ketogluconate metabolism
over	RXN0-7020	no name	PWY-7165	L-ascorbate biosynthesis VI (engineered pathway)
over	RXN0-7230	no name	none
over	RXN0-7231	no name	none
over	RXN0-947	no name	PWY0-501	lipoate biosynthesis and incorporation I
over	RXN490-3641	proline,2-oxoglutarate-4-dioxygenase (<i>cis</i>-4-hydroxy-L-proline)	none
over	RXN66-3	no name	PWY-7387	hypotaurine degradation
over	RXN66-3	no name	PWY66-161	ethanol degradation III
over	RXN66-3	no name	PWY66-162	ethanol degradation IV
over	RXN66-3	no name	PWY66-21	ethanol degradation II
over	RXN66-577	no name	PWY-3661-1	glycine betaine degradation II (mammalian)
over	RXNQT-4345	no name	PWYQT-4450	aliphatic glucosinolate biosynthesis, side chain elongation cycle
over	RXNQT-4359	no name	PWYQT-4477	indole glucosinolate activation (intact plant cell)
over	SERINE--PYRUVATE-AMINOTRANSFERASE-RXN	no name	none
over	SPERMIDINESYN-RXN	no name	BSUBPOLYAMSYN-PWY	spermidine biosynthesis I
over	STREPTOMYCIN-3-ADENYLYLTRANSFERASE-RXN	no name	none
over	TAGAALDOL-RXN	no name	GALACTITOLCAT-PWY	galactitol degradation
over	TAGAALDOL-RXN	no name	LACTOSECAT-PWY	lactose and galactose degradation I
over	TAGAALDOL-RXN	no name	PWY-7077	<i>N</i>-acetyl-D-galactosamine degradation
over	TAGAALDOL-RXN	no name	PWY-7395	D-galactosamine and <i>N</i>-acetyl-D-galactosamine degradation
over	TAGAKIN-RXN	no name	GALACTITOLCAT-PWY	galactitol degradation
over	TAGAKIN-RXN	no name	LACTOSECAT-PWY	lactose and galactose degradation I
over	TAGAKIN-RXN	no name	PWY-7077	<i>N</i>-acetyl-D-galactosamine degradation
over	TAGAKIN-RXN	no name	PWY-7395	D-galactosamine and <i>N</i>-acetyl-D-galactosamine degradation
over	THI-P-KIN-RXN	no name	PWY-6893	thiamine diphosphate biosynthesis II (Bacillus)
over	THI-P-KIN-RXN	no name	PWY-6894	thiamine diphosphate biosynthesis I (E. coli)
over	THI-P-KIN-RXN	no name	PWY-6896	thiamine salvage I
over	THI-P-KIN-RXN	no name	PWY-6897	thiamine salvage II
over	THIOSULFATE-DEHYDROGENASE-RXN	no name	none
over	TRANS-RXN-116	no name	none
over	TRANS-RXN-117	no name	none
over	TRANS-RXN-121A	no name	none
over	TRANS-RXN-121B	no name	none
over	TRANS-RXN-121C	no name	none
over	TRANS-RXN-122	no name	none
over	TRANS-RXN-261	no name	none
over	TRANS-RXN-273	no name	none
over	TRANS-RXN-300	no name	none
over	TRANS-RXN0-451	Transport of (R)-malate	none
over	TRANS-RXN0-452	Transport of <i>p</i>-aminobenzoyl glutamate	none
over	TRANS-RXN0-517	Transport of a C4-dicarboxylate	none
under	1.1.1.283-RXN	no name	PWY-5458	methylglyoxal degradation V
under	1.1.1.283-RXN	no name	PWY-5459	methylglyoxal degradation IV
under	1.13.11.46-RXN	no name	none
under	1.8.4.8-RXN	no name	SO4ASSIM-PWY	sulfate reduction I (assimilatory)
under	2-FUROATE--COA-LIGASE-RXN	no name	PWY-6995	5-hydroxymethylfurfural degradation
under	2-FUROATE--COA-LIGASE-RXN	no name	PWY-6997	furfural degradation
under	2.1.1.74-RXN	no name	none
under	2.3.2.1-RXN	no name	none
under	2.5.1.41-RXN	no name	PWY-6349	CDP-archaeol biosynthesis
under	2.7.7.60-RXN	no name	NONMEVIPP-PWY	methylerythritol phosphate pathway I
under	2.7.7.60-RXN	no name	PWY-7560	methylerythritol phosphate pathway II
under	3.1.11.2-RXN	no name	none
under	3.2.1.142-RXN	no name	none
under	3.2.1.55-RXN	no name	none
under	3.2.1.98-RXN	no name	none
under	3.2.2.21-RXN	no name	none
under	3.2.2.23-RXN	no name	none
under	3.4.11.10-RXN	no name	none
under	3.4.21.25-RXN	no name	none
under	3.4.21.62-RXN	no name	none
under	3.4.21.66-RXN	no name	none
under	3.4.24.57-RXN	no name	none
under	3.5.3.22-RXN	no name	PWY-5679	clavulanate biosynthesis
under	3.6.3.12-RXN	no name	none
under	3.6.3.20-RXN	no name	none
under	3.6.3.22-RXN	no name	none
under	4-ACETAMIDOBUTYRYL-COA-DEACETYLASE-RXN	no name	none
under	4-HYDROXYPHENYLPYRUVATE-DIOXYGENASE-RXN	no name	PWY-1422	vitamin E biosynthesis (tocopherols)
under	4-HYDROXYPHENYLPYRUVATE-DIOXYGENASE-RXN	no name	PWY-1581	plastoquinol-9 biosynthesis I
under	4-HYDROXYPHENYLPYRUVATE-DIOXYGENASE-RXN	no name	PWY-7432	L-phenylalanine biosynthesis III (cytosolic, plants)
under	4-HYDROXYPHENYLPYRUVATE-DIOXYGENASE-RXN	no name	TYRFUMCAT-PWY	L-tyrosine degradation I
under	4.1.3.17-RXN	no name	PWY-7701	4-hydroxy-4-methyl-L-glutamate biosynthesis
under	4.99.1.3-RXN	no name	PWY-7377	cob(II)yrinate <i>a,c</i>-diamide biosynthesis I (early cobalt insertion)
under	5-AMINOPENTANAMIDASE-RXN	no name	PWY-5280	L-lysine degradation IV
under	5-METHYLTHIORIBOSE-KINASE-RXN	no name	PWY-6754	<i>S</i>-methyl-5'-thioadenosine degradation I
under	5.3.1.23-RXN	no name	PWY-4361	<i>S</i>-methyl-5-thio-&alpha;-D-ribose 1-phosphate degradation
under	5.3.1.23-RXN	no name	PWY-7174	<i>S</i>-methyl-5-thio-&alpha;-D-ribose 1-phosphate degradation II
under	5.4.99.17-RXN	no name	PWY-6098	diploterol and cycloartenol biosynthesis
under	5.4.99.17-RXN	no name	PWY-7072	hopanoid biosynthesis (bacteria)
under	ACETYLGLUTKIN-RXN	no name	ARGSYNBSUB-PWY	L-arginine biosynthesis II (acetyl cycle)
under	ACETYLGLUTKIN-RXN	no name	GLUTORN-PWY	L-ornithine biosynthesis I
under	ACETYLGLUTKIN-RXN	no name	PWY-5154	L-arginine biosynthesis III (via <i>N</i>-acetyl-L-citrulline)
under	ACYLPYRUVATE-HYDROLASE-RXN	no name	none
under	ADCLY-RXN	no name	PWY-6543	4-aminobenzoate biosynthesis
under	ALTRODEHYDRAT-RXN	no name	GALACTUROCAT-PWY	D-galacturonate degradation I
under	AMINOGLYCOSIDE-N3-ACETYLTRANSFERASE-RXN	no name	none
under	ASPARTASE-RXN	no name	GLUTDEG-PWY	L-glutamate degradation II
under	AZOBENZENE-REDUCTASE-RXN	no name	none
under	CARDIOLIPSYN-RXN	no name	PWY-5668	cardiolipin biosynthesis I
under	CHOLOYLGLYCINE-HYDROLASE-RXN	no name	PWY-6518	glycocholate metabolism (bacteria)
under	CHOLOYLGLYCINE-HYDROLASE-RXN	no name	PWY-7754	bile acids degradation
under	D-ARGINASE-RXN	no name	none
under	D-GLUTAMYLTRANSFERASE-RXN	D-glutamate transferase	none
under	DXPREDISOM-RXN	no name	NONMEVIPP-PWY	methylerythritol phosphate pathway I
under	DXPREDISOM-RXN	no name	PWY-7560	methylerythritol phosphate pathway II
under	DXS-RXN	no name	NONMEVIPP-PWY	methylerythritol phosphate pathway I
under	DXS-RXN	no name	PWY-6891	thiazole biosynthesis II (aerobic bacteria)
under	DXS-RXN	no name	PWY-6892	thiazole biosynthesis I (facultative anaerobic bacteria)
under	DXS-RXN	no name	PWY-7560	methylerythritol phosphate pathway II
under	DXS-RXN	no name	PYRIDOXSYN-PWY	pyridoxal 5'-phosphate biosynthesis I
under	GLUCOKIN-RXN	no name	ANAGLYCOLYSIS-PWY	glycolysis III (from glucose)
under	GLUCOKIN-RXN	no name	GLUCOSE1PMETAB-PWY	glucose and glucose-1-phosphate degradation
under	GLUCOKIN-RXN	no name	GLYCOCAT-PWY	glycogen degradation I
under	GLUCOKIN-RXN	no name	P122-PWY	heterolactic fermentation
under	GLUCOKIN-RXN	no name	P124-PWY	Bifidobacterium shunt
under	GLUCOKIN-RXN	no name	PWY-2722	trehalose degradation IV
under	GLUCOKIN-RXN	no name	PWY-2723	trehalose degradation V
under	GLUCOKIN-RXN	no name	PWY-5514	UDP-<i>N</i>-acetyl-D-galactosamine biosynthesis II
under	GLUCOKIN-RXN	no name	PWY-5661	GDP-glucose biosynthesis
under	GLUCOKIN-RXN	no name	PWY-621	sucrose degradation III (sucrose invertase)
under	GLUCOKIN-RXN	no name	PWY-7238	sucrose biosynthesis II
under	GLUCOKIN-RXN	no name	PWY-7385	1,3-propanediol biosynthesis (engineered)
under	GLUCOKIN-RXN	no name	PWY0-1182	trehalose degradation II (trehalase)
under	GLUCOKIN-RXN	no name	TREDEGLOW-PWY	trehalose degradation I (low osmolarity)
under	GLUCOSE-1-DEHYDROGENASE-NAD+-RXN	no name	none
under	GLUTAMATE-N-ACETYLTRANSFERASE-RXN	no name	ARGSYNBSUB-PWY	L-arginine biosynthesis II (acetyl cycle)
under	GLUTAMATESYN-RXN	no name	GLUTAMINEFUM-PWY	L-glutamine degradation II
under	GLUTAMATESYN-RXN	no name	GLUTSYN-PWY	L-glutamate biosynthesis I
under	GTP-CYCLOHYDRO-II-RXN	no name	PWY-6168	flavin biosynthesis III (fungi)
under	GTP-CYCLOHYDRO-II-RXN	no name	PWY-7539	6-hydroxymethyl-dihydropterin diphosphate biosynthesis III (Chlamydia)
under	GTP-CYCLOHYDRO-II-RXN	no name	RIBOSYN2-PWY	flavin biosynthesis I (bacteria and plants)
under	HISTIDPHOS-RXN	no name	HISTSYN-PWY	L-histidine biosynthesis
under	HOMOCYSMET-RXN	no name	HOMOSER-METSYN-PWY	L-methionine biosynthesis I
under	HOMOCYSMET-RXN	no name	HSERMETANA-PWY	L-methionine biosynthesis III
under	HOMOCYSMET-RXN	no name	PWY-5041	<i>S</i>-adenosyl-L-methionine cycle II
under	HOMOCYSMET-RXN	no name	PWY-6151	<i>S</i>-adenosyl-L-methionine cycle I
under	HOMOCYSMET-RXN	no name	PWY-702	L-methionine biosynthesis II
under	HOMOCYSMETB12-RXN	no name	1CMET2-PWY	<i>N</i><sup>10</sup>-formyl-tetrahydrofolate biosynthesis
under	HOMOCYSMETB12-RXN	no name	ADENOSYLHOMOCYSCAT-PWY	L-methionine salvage from L-homocysteine
under	HOMOCYSMETB12-RXN	no name	HOMOSER-METSYN-PWY	L-methionine biosynthesis I
under	HOMOCYSMETB12-RXN	no name	HSERMETANA-PWY	L-methionine biosynthesis III
under	HOMOCYSMETB12-RXN	no name	PWY-2201	folate transformations I
under	HOMOCYSMETB12-RXN	no name	PWY-3841	folate transformations II
under	INDOLELACTATE-DEHYDROGENASE-RXN	no name	TRPKYNCAT-PWY	L-tryptophan degradation IV (via indole-3-lactate)
under	L-ASPARTATE-OXID-RXN	no name	PWY-5316	nicotine biosynthesis
under	L-ASPARTATE-OXID-RXN	no name	PWY-7342	superpathway of nicotine biosynthesis
under	L-ASPARTATE-OXID-RXN	no name	PYRIDNUCSYN-PWY	NAD biosynthesis I (from aspartate)
under	L-LACTATE-DEHYDROGENASE-RXN	no name	P122-PWY	heterolactic fermentation
under	L-LACTATE-DEHYDROGENASE-RXN	no name	P124-PWY	Bifidobacterium shunt
under	L-LACTATE-DEHYDROGENASE-RXN	no name	PWY-5481	pyruvate fermentation to lactate
under	L-LACTATE-DEHYDROGENASE-RXN	no name	PWY-6901	superpathway of glucose and xylose degradation
under	LACTOSE-6-PHOSPHATE-ISOMERASE-RXN	no name	LACTOSECAT-PWY	lactose and galactose degradation I
under	LYSDECARBOX-RXN	no name	PWY-5468	lupanine biosynthesis
under	LYSDECARBOX-RXN	no name	PWY-6328	L-lysine degradation X
under	LYSDECARBOX-RXN	no name	PWY-6375	desferrioxamine E biosynthesis
under	LYSDECARBOX-RXN	no name	PWY-6376	desferrioxamine B biosynthesis
under	LYSDECARBOX-RXN	no name	PWY-6381	bisucaberin biosynthesis
under	LYSDECARBOX-RXN	no name	PWY0-1303	aminopropylcadaverine biosynthesis
under	LYSDECARBOX-RXN	no name	PWY0-461	L-lysine degradation I
under	LYSINE-23-AMINOMUTASE-RXN	no name	P163-PWY	L-lysine fermentation to acetate and butanoate
under	LYSYLTRANSFERASE-RXN	no name	none
under	MMUM-RXN	no name	ADENOSYLHOMOCYSCAT-PWY	L-methionine salvage from L-homocysteine
under	MMUM-RXN	no name	PWY-5441	S-methyl-L-methionine cycle
under	MMUM-RXN	no name	PWY-702	L-methionine biosynthesis II
under	NADPH--FERRIHEMOPROTEIN-REDUCTASE-RXN	no name	none
under	NICOTINATEPRIBOSYLTRANS-RXN	no name	PWY-5381	pyridine nucleotide cycling (plants)
under	NICOTINATEPRIBOSYLTRANS-RXN	no name	PYRIDNUCSAL-PWY	NAD salvage pathway I
under	OHBUTYRYL-COA-EPIM-RXN	no name	FAO-PWY	fatty acid &beta;-oxidation I
under	OHBUTYRYL-COA-EPIM-RXN	no name	PWY-5138	unsaturated, even numbered fatty acid &beta;-oxidation
under	PGLUCISOM-RXN	no name	ANAGLYCOLYSIS-PWY	glycolysis III (from glucose)
under	PGLUCISOM-RXN	no name	GLUCONEO-PWY	gluconeogenesis I
under	PGLUCISOM-RXN	no name	GLYCOLYSIS	glycolysis I (from glucose 6-phosphate)
under	PGLUCISOM-RXN	no name	P122-PWY	heterolactic fermentation
under	PGLUCISOM-RXN	no name	P124-PWY	Bifidobacterium shunt
under	PGLUCISOM-RXN	no name	P341-PWY	glycolysis V (Pyrococcus)
under	PGLUCISOM-RXN	no name	PWY-3801	sucrose degradation II (sucrose synthase)
under	PGLUCISOM-RXN	no name	PWY-5054	sorbitol biosynthesis I
under	PGLUCISOM-RXN	no name	PWY-5384	sucrose degradation IV (sucrose phosphorylase)
under	PGLUCISOM-RXN	no name	PWY-5514	UDP-<i>N</i>-acetyl-D-galactosamine biosynthesis II
under	PGLUCISOM-RXN	no name	PWY-5659	GDP-mannose biosynthesis
under	PGLUCISOM-RXN	no name	PWY-6142	gluconeogenesis II (<i>Methanobacterium thermoautotrophicum</i>)
under	PGLUCISOM-RXN	no name	PWY-621	sucrose degradation III (sucrose invertase)
under	PGLUCISOM-RXN	no name	PWY-622	starch biosynthesis
under	PGLUCISOM-RXN	no name	PWY-6981	chitin biosynthesis
under	PGLUCISOM-RXN	no name	PWY-6992	1,5-anhydrofructose degradation
under	PGLUCISOM-RXN	no name	PWY-7238	sucrose biosynthesis II
under	PGLUCISOM-RXN	no name	PWY-7347	sucrose biosynthesis III
under	PGLUCISOM-RXN	no name	PWY-7385	1,3-propanediol biosynthesis (engineered)
under	PGLUCISOM-RXN	no name	PWY66-399	gluconeogenesis III
under	PGLUCISOM-RXN	no name	RUMP-PWY	formaldehyde oxidation I
under	PGLUCISOM-RXN	no name	SUCSYN-PWY	sucrose biosynthesis I (from photosynthesis)
under	PGLUCISOM-RXN	no name	UDPNAGSYN-PWY	UDP-<i>N</i>-acetyl-D-glucosamine biosynthesis I
under	PHOSPHASERDECARB-RXN	no name	PWY-5669	phosphatidylethanolamine biosynthesis I
under	PSERTRANSAM-RXN	no name	SERSYN-PWY	L-serine biosynthesis
under	PSERTRANSAMPYR-RXN	no name	PYRIDOXSYN-PWY	pyridoxal 5'-phosphate biosynthesis I
under	PYRIMSYN1-RXN	no name	PWY-6890	4-amino-2-methyl-5-diphosphomethylpyrimidine biosynthesis
under	QUERCETIN-23-DIOXYGENASE-RXN	no name	PWY-6848	rutin degradation
under	QUINOLINATE-SYNTHA-RXN	no name	PWY-5316	nicotine biosynthesis
under	QUINOLINATE-SYNTHA-RXN	no name	PWY-7342	superpathway of nicotine biosynthesis
under	QUINOLINATE-SYNTHA-RXN	no name	PYRIDNUCSYN-PWY	NAD biosynthesis I (from aspartate)
under	QUINOPRIBOTRANS-RXN	no name	PWY-5316	nicotine biosynthesis
under	QUINOPRIBOTRANS-RXN	no name	PWY-5653	NAD biosynthesis from 2-amino-3-carboxymuconate semialdehyde
under	QUINOPRIBOTRANS-RXN	no name	PWY-7342	superpathway of nicotine biosynthesis
under	QUINOPRIBOTRANS-RXN	no name	PYRIDNUCSYN-PWY	NAD biosynthesis I (from aspartate)
under	R145-RXN	no name	PWY-4361	<i>S</i>-methyl-5-thio-&alpha;-D-ribose 1-phosphate degradation
under	R146-RXN	no name	PWY-5389	3-methylthiopropanoate biosynthesis
under	R344-RXN	no name	PWY-5508	adenosylcobalamin biosynthesis from cobyrinate <i>a,c</i>-diamide II
under	R344-RXN	no name	PWY-5509	adenosylcobalamin biosynthesis from cobyrinate <i>a,c</i>-diamide I
under	R82-RXN	no name	3.1.3.77-RXN	no name
under	R82-RXN	no name	PWY-4361	<i>S</i>-methyl-5-thio-&alpha;-D-ribose 1-phosphate degradation
under	R83-RXN	no name	3.1.3.77-RXN	no name
under	R83-RXN	no name	PWY-4361	<i>S</i>-methyl-5-thio-&alpha;-D-ribose 1-phosphate degradation
under	RUBREDOXIN--NADP+-REDUCTASE-RXN	no name	none
under	RXN-10035	no name	PWY-6753	<i>S</i>-methyl-5'-thioadenosine degradation III
under	RXN-10058	2,5-diamino-6-(5-phosphoribitylamino)pyrimidin-4(3H)-one deaminase	PWY-6167	flavin biosynthesis II (archaea)
under	RXN-10058	2,5-diamino-6-(5-phosphoribitylamino)pyrimidin-4(3H)-one deaminase	PWY-6168	flavin biosynthesis III (fungi)
under	RXN-10680	no name	PWY-6289	petrobactin biosynthesis
under	RXN-11190	no name	none
under	RXN-11240	no name	none
under	RXN-11455	no name	none
under	RXN-11472	no name	PWY-6518	glycocholate metabolism (bacteria)
under	RXN-11588	no name	none
under	RXN-11598	no name	none
under	RXN-11744	5-fluoro-5-deoxy-D-ribose-1-phosphate isomerase	PWY-6644	fluoroacetate and fluorothreonine biosynthesis
under	RXN-12085	no name	none
under	RXN-12093	no name	PWY-6703	preQ<sub>0</sub> biosynthesis
under	RXN-12184	no name	PWY-6733	sporopollenin precursors biosynthesis
under	RXN-12204	no name	PWY-6724	starch degradation II
under	RXN-12231	no name	PWY-6749	CMP-legionaminate biosynthesis I
under	RXN-12392	no name	none
under	RXN-12612	no name	PWY-6899	base-degraded thiamine salvage
under	RXN-12720	no name	PWY-6932	selenate reduction
under	RXN-13072	no name	P181-PWY	nicotine degradation I (pyridine pathway)
under	RXN-13072	no name	PWY-4361	<i>S</i>-methyl-5-thio-&alpha;-D-ribose 1-phosphate degradation
under	RXN-13094	no name	none
under	RXN-13335	no name	none
under	RXN-13337	no name	none
under	RXN-13403	no name	none
under	RXN-13569	no name	none
under	RXN-13745	no name	PWY-7127	CDP-D-mannitol biosynthesis
under	RXN-14338	no name	none
under	RXN-14347	no name	none
under	RXN-14367	no name	none
under	RXN-14368	D-fructuronate reductase (NADPH)	none
under	RXN-14536	no name	PWY-7425	2-chloroacrylate degradation I
under	RXN-14845	no name	none
under	RXN-14899	phosphatidylcholine phospholipase	PWY-7367	phosphatidylcholine resynthesis via glycerophosphocholine
under	RXN-14903	no name	CITRULBIO-PWY	L-citrulline biosynthesis
under	RXN-14903	no name	PROUT-PWY	L-proline degradation
under	RXN-14903	no name	PWY-5737	(5<i>R</i>)-carbapenem carboxylate biosynthesis
under	RXN-14903	no name	PWY-6922	L-<i>N<sup>&delta;</sup></i>-acetylornithine biosynthesis
under	RXN-15058	no name	PWY-7415	tylosin biosynthesis
under	RXN-15080	no name	PWY-7419	FR-900098 and FR-33289 antibiotics biosynthesis
under	RXN-15099	no name	PWY-7421	narbomycin, pikromycin and novapikromycin biosynthesis
under	RXN-15100	no name	PWY-7422	methymycin, neomethymycin and novamethymycin biosynthesis
under	RXN-15101	no name	PWY-7422	methymycin, neomethymycin and novamethymycin biosynthesis
under	RXN-15106	no name	PWY-7421	narbomycin, pikromycin and novapikromycin biosynthesis
under	RXN-15107	no name	PWY-7421	narbomycin, pikromycin and novapikromycin biosynthesis
under	RXN-15108	no name	PWY-7422	methymycin, neomethymycin and novamethymycin biosynthesis
under	RXN-15109	no name	PWY-7422	methymycin, neomethymycin and novamethymycin biosynthesis
under	RXN-15110	no name	PWY-7421	narbomycin, pikromycin and novapikromycin biosynthesis
under	RXN-15118	no name	none
under	RXN-15141	no name	PWY-7428	2-chloroacrylate degradation II
under	RXN-15377	no name	PWY-7467	2-acetamido-4-amino-2,4,6-trideoxy-&alpha;-D-galactosyl-diphospho-<i>ditrans,octacis</i>-undecaprenol biosynthesis
under	RXN-15878	no name	NONMEVIPP-PWY	methylerythritol phosphate pathway I
under	RXN-16941	no name	PWY-7694	zwittermicin A biosynthesis
under	RXN-17122	no name	PWY-7729	5,6-dimethylbenzimidazole biosynthesis II (anaerobic)
under	RXN-17211	no name	PWY-7742	phenolphthiocerol biosynthesis
under	RXN-17236	no name	PWY-7742	phenolphthiocerol biosynthesis
under	RXN-17397	no name	PWY-7755	iso-bile acids biosynthesis I
under	RXN-17409	no name	PWY-7755	iso-bile acids biosynthesis I
under	RXN-17411	no name	none
under	RXN-18010	no name	none
under	RXN-18030	no name	PWY-7815	poly(ribitol phosphate) wall teichoic acid biosynthesis I (<i>B. subtilis</i>)
under	RXN-1824	no name	none
under	RXN-1884	no name	PWY-882	L-ascorbate biosynthesis I (L-galactose pathway)
under	RXN-2464	no name	GALLATE-DEGRADATION-I-PWY	gallate degradation II
under	RXN-2464	no name	GALLATE-DEGRADATION-II-PWY	gallate degradation I
under	RXN-2464	no name	METHYLGALLATE-DEGRADATION-PWY	methylgallate degradation
under	RXN-2464	no name	P184-PWY	protocatechuate degradation I (<I>meta</I>-cleavage pathway)
under	RXN-4961	no name	PWY-6098	diploterol and cycloartenol biosynthesis
under	RXN-4961	no name	PWY-7072	hopanoid biosynthesis (bacteria)
under	RXN-5061	no name	CODH-PWY	reductive acetyl coenzyme A pathway I (homoacetogenic bacteria)
under	RXN-5061	no name	PWY-2201	folate transformations I
under	RXN-7971	no name	none
under	RXN-7972	no name	none
under	RXN-8529	no name	2ASDEG-PWY	orthanilate degradation
under	RXN-8529	no name	PWY-5419	catechol degradation to 2-oxopent-4-enoate II
under	RXN-8529	no name	PWY-6214	3-chlorocatechol degradation III (<i>meta</i> pathway)
under	RXN-8529	no name	PWY-6336	protocatechuate degradation III (<I>para</I>-cleavage pathway)
under	RXN-8529	no name	PWY-7006	4-amino-3-hydroxybenzoate degradation
under	RXN-8529	no name	PWY-7480	2,3-dihydroxybenzoate degradation
under	RXN-8675	no name	PWY-5194	siroheme biosynthesis
under	RXN-8675	no name	PWY-5196	factor 430 biosynthesis
under	RXN-8675	no name	PWY-7376	cob(II)yrinate <i>a,c</i>-diamide biosynthesis II (late cobalt incorporation)
under	RXN-8675	no name	PWY-7377	cob(II)yrinate <i>a,c</i>-diamide biosynthesis I (early cobalt insertion)
under	RXN-8675	no name	RXN-13403	no name
under	RXN-8783	no name	PWY3DJ-35471	L-ascorbate biosynthesis IV
under	RXN-9382	no name	none
under	RXN-9489	1'-hydroxyversicolorone reductase	PWY-5955	versicolorin B biosynthesis
under	RXN-9490	no name	PWY-5955	versicolorin B biosynthesis
under	RXN-9491	virsiconal reductase	PWY-5955	versicolorin B biosynthesis
under	RXN-9615	no name	none
under	RXN0-1281	dihydrouridine synthase	none
under	RXN0-2421	Transport of Fe<sup>2+</sup>	none
under	RXN0-280	no name	ALKANEMONOX-PWY	two-component alkanesulfonate monooxygenase
under	RXN0-5101	no name	none
under	RXN0-5130	no name	none
under	RXN0-5201	no name	none
under	RXN0-5202	no name	none
under	RXN0-5203	no name	none
under	RXN0-5266	no name	PWY-7545	pyruvate to cytochrome <i>bd</i> terminal oxidase electron transfer
under	RXN0-5266	no name	PWY0-1334	NADH to cytochrome <i>bd</i> oxidase electron transfer I
under	RXN0-5266	no name	PWY0-1353	succinate to cytochrome <i>bd</i> oxidase electron transfer
under	RXN0-5266	no name	PWY0-1568	NADH to cytochrome <i>bd</i> oxidase electron transport II
under	RXN0-5419	no name	none
under	RXN0-5507	no name	PWY-6703	preQ<sub>0</sub> biosynthesis
under	RXN0-6377	no name	PWY-5675	nitrate reduction V (assimilatory)
under	RXN0-6377	no name	PWY-723	alkylnitronates degradation
under	RXN0-6479	no name	PWY0-1479	tRNA processing
under	RXN0-6575	no name	PWY-6703	preQ<sub>0</sub> biosynthesis
under	RXN0-7023	no name	none
under	RXN0-7079	no name	none
under	RXN0-7141	no name	none
under	RXN66-482	no name	PWY66-389	phytol degradation
under	RXN66-570	no name	none
under	S-ADENOSYLHOMOCYSTEINE-DEAMINASE-RXN	no name	none
under	SAMDECARB-RXN	no name	ARGSPECAT-PWY	spermine biosynthesis
under	SAMDECARB-RXN	no name	BSUBPOLYAMSYN-PWY	spermidine biosynthesis I
under	SAMDECARB-RXN	no name	PWY-6834	spermidine biosynthesis III
under	SUGAR-PHOSPHATASE-RXN	no name	none
under	SULFATE-ADENYLYLTRANS-RXN	no name	DISSULFRED-PWY	sulfate reduction IV (dissimilatory, to hydrogen sufide))
under	SULFATE-ADENYLYLTRANS-RXN	no name	P224-PWY	sulfate reduction V (dissimilatory, to thiosulfate)
under	SULFATE-ADENYLYLTRANS-RXN	no name	PWY-5278	sulfite oxidation III
under	SULFATE-ADENYLYLTRANS-RXN	no name	PWY-5340	sulfate activation for sulfonation
under	SULFATE-ADENYLYLTRANS-RXN	no name	PWY-6683	sulfate reduction III (assimilatory)
under	SULFATE-ADENYLYLTRANS-RXN	no name	SULFMETII-PWY	sulfate reduction II (assimilatory)
under	THYMIDYLATE-5-PHOSPHATASE-RXN	no name	none
under	TRANS-RXN-104	no name	none
under	TRANS-RXN-105	no name	none
under	TRANS-RXN-213	no name	none
under	TRANS-RXN-241	Transport of a manganese ion	none
under	TRANS-RXN-272	no name	none
under	TRANS-RXN-279	no name	none
under	TRANS-RXN-280	no name	none
under	TRANS-RXN-317	no name	none
under	TRANS-RXN-40	Transport of L-arabinose	none
under	TRANS-RXN-56	no name	none
under	TRANS-RXN-57	no name	none
under	TRANS-RXN-58	no name	none
under	TRANS-RXN-61	no name	none
under	TRANS-RXN-62A	no name	none
under	TRANS-RXN-62B	no name	none
under	TRANS-RXN-68	no name	none
under	TRANS-RXN-77	no name	none
under	TRANS-RXN0-212	no name	none
under	TRANS-RXN0-227	no name	none
under	TRANS-RXN0-417	no name	none
under	TRANS-RXN0-418	no name	none
under	TRANS-RXN0-457	Transport of 3-hydroxy-trans-cinnamate	none
under	TRANS-RXN0-515	Transport of (R)-lactate	none
under	TRANS-RXN0-595	no name	none
under	TRANS-RXN0-622	no name	none
under	TRANS-RXN18HP-97	transport of gentisate	none
under	TRE6PHYDRO-RXN	no name	TREDEGLOW-PWY	trehalose degradation I (low osmolarity)
under	UDPGLUCEPIM-RXN	no name	COLANSYN-PWY	colanic acid building blocks biosynthesis
under	UDPGLUCEPIM-RXN	no name	PWY-3821	D-galactose degradation III
under	UDPGLUCEPIM-RXN	no name	PWY-6317	D-galactose degradation I (Leloir pathway)
under	UDPGLUCEPIM-RXN	no name	PWY-6397	mycolyl-arabinogalactan-peptidoglycan complex biosynthesis
under	UDPGLUCEPIM-RXN	no name	PWY-6527	stachyose degradation
under	UDPGLUCEPIM-RXN	no name	PWY-7328	superpathway of UDP-glucose-derived O-antigen building blocks biosynthesis
under	UDPGLUCEPIM-RXN	no name	PWY-7344	UDP-D-galactose biosynthesis
under	UDPGLUCEPIM-RXN	no name	PWY66-422	D-galactose degradation V (Leloir pathway)
under	UGD-RXN	no name	PWY-7346	UDP-&alpha;-D-glucuronate biosynthesis (from UDP-glucose)
under	UGD-RXN	no name	PWY-7820	teichuronic acid biosynthesis (<i>B. subtilis</i> 168)
under	UROPORIIIMETHYLTRANSA-RXN	no name	PWY-5194	siroheme biosynthesis
under	UROPORIIIMETHYLTRANSA-RXN	no name	PWY-5196	factor 430 biosynthesis
under	UROPORIIIMETHYLTRANSA-RXN	no name	PWY-7376	cob(II)yrinate <i>a,c</i>-diamide biosynthesis II (late cobalt incorporation)
under	UROPORIIIMETHYLTRANSA-RXN	no name	PWY-7377	cob(II)yrinate <i>a,c</i>-diamide biosynthesis I (early cobalt insertion)
under	UROPORIIIMETHYLTRANSA-RXN	no name	RXN-13403	no name
under	VALINE-PYRUVATE-AMINOTRANSFER-RXN	no name	ALANINE-VALINESYN-PWY	L-alanine biosynthesis I

## Sheet: clade 5
Over or under represented	reaction id	reaction name	pathway id	pathway name
over	1.1.1.252-RXN	no name	none
over	1.1.1.261-RXN	no name	PWY-6349	CDP-archaeol biosynthesis
over	1.1.1.283-RXN	no name	PWY-5458	methylglyoxal degradation V
over	1.1.1.283-RXN	no name	PWY-5459	methylglyoxal degradation IV
over	1.2.3.3-RXN	no name	none
over	1.2.99.7-RXN	no name	none
over	1.20.1.1-RXN	no name	none
over	1.5.1.20-RXN	no name	1CMET2-PWY	<i>N</i><sup>10</sup>-formyl-tetrahydrofolate biosynthesis
over	1.5.1.20-RXN	no name	CODH-PWY	reductive acetyl coenzyme A pathway I (homoacetogenic bacteria)
over	1.5.1.20-RXN	no name	PWY-2201	folate transformations I
over	1.5.1.20-RXN	no name	PWY-3841	folate transformations II
over	2-ENOATE-REDUCTASE-RXN	no name	none
over	2.1.1.113-RXN	no name	none
over	2.3.1.41-RXN	no name	none
over	2.6.1.30-RXN	no name	PWY-5499	vitamin B<sub>6</sub> degradation
over	2.6.1.57-RXN	no name	none
over	2.7.7.33-RXN	no name	PWY-5833	CDP-4-dehydro-3,6-dideoxy-D-glucose biosynthesis
over	2.7.7.33-RXN	no name	PWY-5940	streptomycin biosynthesis
over	2.7.7.39-RXN	no name	PWY-7815	poly(ribitol phosphate) wall teichoic acid biosynthesis I (<i>B. subtilis</i>)
over	2.7.7.39-RXN	no name	PWY-7816	poly(ribitol phosphate) wall teichoic acid biosynthesis II (<i>S. aureus</i>)
over	2.7.7.39-RXN	no name	PWY-7819	poly(3-O-&beta;-D-glucopyranosyl-<i>N</i>-acetylgalactosamine 1-phosphate) wall teichoic acid biosynthesis
over	2.7.7.39-RXN	no name	TEICHOICACID-PWY	poly(glycerol phosphate) wall teichoic acid biosynthesis
over	2TRANSKETO-RXN	no name	CALVIN-PWY	Calvin-Benson-Bassham cycle
over	2TRANSKETO-RXN	no name	NONOXIPENT-PWY	pentose phosphate pathway (non-oxidative branch)
over	2TRANSKETO-RXN	no name	P185-PWY	formaldehyde assimilation III (dihydroxyacetone cycle)
over	2TRANSKETO-RXN	no name	P21-PWY	pentose phosphate pathway (partial)
over	2TRANSKETO-RXN	no name	PWY-1861	formaldehyde assimilation II (RuMP Cycle)
over	2TRANSKETO-RXN	no name	PWY-5723	Rubisco shunt
over	2TRANSKETO-RXN	no name	PWY-6901	superpathway of glucose and xylose degradation
over	3-DEHYDROQUINATE-DEHYDRATASE-RXN	no name	PWY-6163	chorismate biosynthesis from 3-dehydroquinate
over	3-DEHYDROQUINATE-DEHYDRATASE-RXN	no name	PWY-6416	quinate degradation II
over	3-DEHYDROQUINATE-DEHYDRATASE-RXN	no name	PWY-6707	gallate biosynthesis
over	3-DEHYDROQUINATE-DEHYDRATASE-RXN	no name	QUINATEDEG-PWY	quinate degradation I
over	3-ISOPROPYLMALDEHYDROG-RXN	no name	LEUSYN-PWY	L-leucine biosynthesis
over	3-ISOPROPYLMALDEHYDROG-RXN	no name	PWY-6871	3-methylbutanol biosynthesis (engineered)
over	3-ISOPROPYLMALDEHYDROG-RXN	no name	RXN-13158	no name
over	3-OXOACYL-ACP-SYNTH-BASE-RXN	no name	FASYN-INITIAL-PWY	superpathway of fatty acid biosynthesis initiation (E. coli)
over	3-OXOACYL-ACP-SYNTH-BASE-RXN	no name	PWY-5965	fatty acid biosynthesis initiation III
over	3-OXOACYL-ACP-SYNTH-BASE-RXN	no name	PWY-5966	fatty acid biosynthesis initiation II
over	3-OXOACYL-ACP-SYNTH-BASE-RXN	no name	PWY-7388	octanoyl-[acyl-carrier protein] biosynthesis (mitochondria, yeast)
over	3-OXOACYL-ACP-SYNTH-RXN	no name	FASYN-ELONG-PWY	fatty acid elongation -- saturated
over	3-OXOADIPATE-COA-TRANSFERASE-RXN	no name	PWY-2361	3-oxoadipate degradation
over	3.1.21.7-RXN	no name	none
over	3.11.1.3-RXN	no name	none
over	3.2.1.132-RXN	no name	none
over	3.2.1.136-RXN	no name	PWY-6813	glucuronoarabinoxylan degradation
over	3.2.1.52-RXN	no name	none
over	3.2.1.55-RXN	no name	none
over	3.2.1.64-RXN	no name	none
over	3.2.1.73-RXN	no name	none
over	3.2.1.78-RXN	no name	PWY-7456	&beta;-(1,4)-mannan degradation
over	3.2.1.89-RXN	no name	none
over	3.2.1.96-RXN	no name	none
over	3.2.1.99-RXN	no name	none
over	3.2.2.10-RXN	no name	none
over	3.3.2.10-RXN	no name	none
over	3.4.24.32-RXN	no name	none
over	3.5.1.87-RXN	no name	none
over	3.6.3.19-RXN	no name	none
over	4-COUMARATE--COA-LIGASE-RXN	no name	PWY-361	phenylpropanoid biosynthesis
over	4-COUMARATE--COA-LIGASE-RXN	no name	PWY-5135	xanthohumol biosynthesis
over	4-COUMARATE--COA-LIGASE-RXN	no name	PWY-5754	4-hydroxybenzoate biosynthesis I (eukaryotes)
over	4-COUMARATE--COA-LIGASE-RXN	no name	PWY-6320	phaselate biosynthesis
over	4-COUMARATE--COA-LIGASE-RXN	no name	PWY-6435	4-hydroxybenzoate biosynthesis V
over	4-COUMARATE--COA-LIGASE-RXN	no name	PWY-6920	6-gingerol analog biosynthesis (engineered)
over	4-COUMARATE--COA-LIGASE-RXN	no name	PWY-6982	umbelliferone biosynthesis
over	4-COUMARATE--COA-LIGASE-RXN	no name	PWY-7046	4-coumarate degradation (anaerobic)
over	4-COUMARATE--COA-LIGASE-RXN	no name	PWY-7397	naringenin biosynthesis (engineered)
over	4-COUMARATE--COA-LIGASE-RXN	no name	PWY-7398	coumarins biosynthesis (engineered)
over	4-COUMARATE--COA-LIGASE-RXN	no name	PWY1F-FLAVSYN	flavonoid biosynthesis
over	4-HYDROXYBENZOATE-DECARBOXYLASE-RXN	no name	none
over	4.2.2.2-RXN	no name	none
over	4.3.1.15-RXN	no name	none
over	5.1.1.11-RXN	no name	none
over	6-CARBOXYHEXANOATE--COA-LIGASE-RXN	no name	PWY-6578	8-amino-7-oxononanoate biosynthesis III
over	6-PHOSPHO-BETA-GALACTOSIDASE-RXN	no name	none
over	6.1.1.13-RXN	no name	PWY-7816	poly(ribitol phosphate) wall teichoic acid biosynthesis II (<i>S. aureus</i>)
over	6PGLUCONOLACT-RXN	no name	GLYCOLYSIS-E-D	superpathway of glycolysis and Entner-Doudoroff
over	6PGLUCONOLACT-RXN	no name	OXIDATIVEPENT-PWY	pentose phosphate pathway (oxidative branch) I
over	6PGLUCONOLACT-RXN	no name	P122-PWY	heterolactic fermentation
over	6PGLUCONOLACT-RXN	no name	RUMP-PWY	formaldehyde oxidation I
over	7KAPSYN-RXN	no name	PWY-6578	8-amino-7-oxononanoate biosynthesis III
over	ACETOACETATE-DECARBOXYLASE-RXN	no name	PWY-5451	acetone degradation I (to methylglyoxal)
over	ACETOACETATE-DECARBOXYLASE-RXN	no name	PWY-6588	pyruvate fermentation to acetone
over	ACETOACETATE-DECARBOXYLASE-RXN	no name	PWY-6876	isopropanol biosynthesis (engineered)
over	ACETOACETATE-DECARBOXYLASE-RXN	no name	PWY-7466	acetone degradation III (to propane-1,2-diol)
over	ACETOACETATE-DECARBOXYLASE-RXN	no name	PWY66-367	ketogenesis
over	ACETYLCHOLINESTERASE-RXN	no name	none
over	ACYLCARNITINE-HYDROLASE-RXN	no name	none
over	ACYLPHOSPHATASE-RXN	no name	none
over	ALLANTOINASE-RXN	no name	PWY-5697	allantoin degradation to ureidoglycolate I (urea producing)
over	ALLANTOINASE-RXN	no name	PWY-5698	allantoin degradation to ureidoglycolate II (ammonia producing)
over	ALTRODEHYDRAT-RXN	no name	GALACTUROCAT-PWY	D-galacturonate degradation I
over	ANHYDROTETRACYCLINE-MONOOXYGENASE-RXN	no name	PWY-7812	tetracycline and oxytetracycline biosynthesis
over	AQUACOBALAMIN-REDUCTASE-NADPH-RXN	no name	none
over	ARABISOM-RXN	no name	ARABCAT-PWY	L-arabinose degradation I
over	BADH-RXN	no name	BETSYN-PWY	glycine betaine biosynthesis I (Gram-negative bacteria)
over	BADH-RXN	no name	CHOLINE-BETAINE-ANA-PWY	choline degradation I
over	BADH-RXN	no name	PWY-3722	glycine betaine biosynthesis II (Gram-positive bacteria)
over	BADH-RXN	no name	PWY-7494	choline degradation IV
over	BADH-RXN	no name	PWY1F-353	glycine betaine biosynthesis III (plants)
over	BILIRUBIN-OXIDASE-RXN	no name	none
over	BIOTINLIG-RXN	no name	PWY0-1264	biotin-carboxyl carrier protein assembly
over	CATECHOL-23-DIOXYGENASE-RXN	no name	P183-PWY	catechol degradation to 2-oxopent-4-enoate I
over	CATECHOL-23-DIOXYGENASE-RXN	no name	PWY-5419	catechol degradation to 2-oxopent-4-enoate II
over	CDPDIGLYSYN-RXN	no name	PWY-5667	CDP-diacylglycerol biosynthesis I
over	CDPDIGLYSYN-RXN	no name	PWY-5981	CDP-diacylglycerol biosynthesis III
over	CDPDIGLYSYN-RXN	no name	PWY-7817	type I lipoteichoic acid biosynthesis (<i>S. aureus</i>)
over	CDPDIGLYSYN-RXN	no name	PWY0-1319	CDP-diacylglycerol biosynthesis II
over	CEPHALOSPORIN-C-DEACETYLASE-RXN	no name	none
over	CINNAMYL-ALCOHOL-DEHYDROGENASE-RXN	no name	none
over	CONIFERIN-BETA-GLUCOSIDASE-RXN	no name	PWY-116	coniferin metabolism
over	CYSTEINE-DIOXYGENASE-RXN	no name	CYSTEINE-DEG-PWY	L-cysteine degradation I
over	CYSTEINE-DIOXYGENASE-RXN	no name	PWY-5331	taurine biosynthesis
over	CYSTHIOCYS-RXN	no name	none
over	D-LYXOSE-KETOL-ISOMERASE-RXN	no name	none
over	DUTP-PYROP-RXN	no name	PWY-6545	pyrimidine deoxyribonucleotides <i>de novo</i> biosynthesis III
over	DUTP-PYROP-RXN	no name	PWY-7184	pyrimidine deoxyribonucleotides <i>de novo</i> biosynthesis I
over	DUTP-PYROP-RXN	no name	PWY-7187	pyrimidine deoxyribonucleotides <i>de novo</i> biosynthesis II
over	DUTP-PYROP-RXN	no name	PWY-7206	pyrimidine deoxyribonucleotides dephosphorylation
over	DUTP-PYROP-RXN	no name	PWY0-166	superpathway of pyrimidine deoxyribonucleotides <i>de novo</i> biosynthesis (E. coli)
over	F16BDEPHOS-RXN	no name	CALVIN-PWY	Calvin-Benson-Bassham cycle
over	F16BDEPHOS-RXN	no name	GLUCONEO-PWY	gluconeogenesis I
over	F16BDEPHOS-RXN	no name	GLYCOLYSIS	glycolysis I (from glucose 6-phosphate)
over	F16BDEPHOS-RXN	no name	P185-PWY	formaldehyde assimilation III (dihydroxyacetone cycle)
over	F16BDEPHOS-RXN	no name	PWY-5484	glycolysis II (from fructose 6-phosphate)
over	F16BDEPHOS-RXN	no name	PWY66-399	gluconeogenesis III
over	F16BDEPHOS-RXN	no name	SUCSYN-PWY	sucrose biosynthesis I (from photosynthesis)
over	FMNREDUCT-RXN	no name	PWY-5523	5,6-dimethylbenzimidazole biosynthesis I (aerobic)
over	FMNREDUCT-RXN	no name	PWY-7723	bacterial bioluminescence
over	FORMALDEHYDE-DEHYDROGENASE-RXN	no name	FORMASS-PWY	formaldehyde oxidation IV (thiol-independent)
over	FORMALDEHYDE-DEHYDROGENASE-RXN	no name	PWY-7616	methanol oxidation to carbon dioxide
over	FORMYLTHFDEFORMYL-RXN	no name	P164-PWY	purine nucleobases degradation I (anaerobic)
over	FORMYLTHFDEFORMYL-RXN	no name	PWY-2201	folate transformations I
over	FORMYLTHFDEFORMYL-RXN	no name	PWY-5497	purine nucleobases degradation II (anaerobic)
over	GALACTURAN-14-ALPHA-GALACTURONIDASE-RXN	no name	PWY-7248	pectin degradation III
over	GLUCISOM-RXN	glucose isomerase	none
over	HISTIDPHOS-RXN	no name	HISTSYN-PWY	L-histidine biosynthesis
over	HOLOCYTOCHROME-C-SYNTHASE-RXN	no name	none
over	HYDROXYBENZALDEHYDE-OXIDATION-NAD-RXN	no name	4-HYDROXYMANDELATE-DEGRADATION-PWY	4-hydroxymandelate degradation
over	HYDROXYBENZALDEHYDE-OXIDATION-NAD-RXN	no name	PWY-6431	4-hydroxybenzoate biosynthesis IV
over	HYDROXYMETHYLGLUTARYL-COA-SYNTHASE-RXN	no name	PWY-6174	mevalonate pathway II (archaea)
over	HYDROXYMETHYLGLUTARYL-COA-SYNTHASE-RXN	no name	PWY-7391	isoprene biosynthesis II (engineered)
over	HYDROXYMETHYLGLUTARYL-COA-SYNTHASE-RXN	no name	PWY-7524	mevalonate pathway III (archaea)
over	HYDROXYMETHYLGLUTARYL-COA-SYNTHASE-RXN	no name	PWY-7571	ferrichrome A biosynthesis
over	HYDROXYMETHYLGLUTARYL-COA-SYNTHASE-RXN	no name	PWY-922	mevalonate pathway I
over	HYDROXYMETHYLGLUTARYL-COA-SYNTHASE-RXN	no name	PWY66-367	ketogenesis
over	L-IDITOL-2-DEHYDROGENASE-RXN	no name	none
over	LEVANSUCRASE-RXN	no name	none
over	LYSYLTRANSFERASE-RXN	no name	none
over	MALTOSE-6-PHOSPHATE-GLUCOSIDASE-RXN	no name	none
over	METHYLITACONATE-DELTA-ISOMERASE-RXN	no name	PWY-5055	nicotinate degradation III
over	MYO-INOSITOL-2-DEHYDROGENASE-RXN	no name	P562-PWY	<I>myo</I>-inositol degradation I
over	MYO-INOSITOL-2-DEHYDROGENASE-RXN	no name	PWY-5940	streptomycin biosynthesis
over	MYO-INOSITOL-2-DEHYDROGENASE-RXN	no name	PWY-7237	<i>myo</i>-, <i>chiro</i>- and <i>scillo</i>-inositol degradation
over	MYO-INOSITOL-2-DEHYDROGENASE-RXN	no name	PWY-7241	<I>myo</I>-inositol degradation II
over	MYO-INOSOSE-2-DEHYDRATASE-RXN	no name	P562-PWY	<I>myo</I>-inositol degradation I
over	NADPH--FERRIHEMOPROTEIN-REDUCTASE-RXN	no name	none
over	NUCLEOTIDASE-RXN	no name	none
over	OHMETPYRKIN-RXN	no name	PWY-6910	hydroxymethylpyrimidine salvage
over	OHMETPYRKIN-RXN	no name	PWY-7356	thiamine salvage IV (yeast)
over	OHMETPYRKIN-RXN	no name	PWY-7357	thiamine formation from pyrithiamine and oxythiamine (yeast)
over	ORNITHINE-RACEMASE-RXN	no name	PWY-6344	L-ornithine degradation II (Stickland reaction)
over	OXALATE-DECARBOXYLASE-RXN	no name	PWY-6698	oxalate degradation V
over	PABASYN-RXN	no name	PWY-6543	4-aminobenzoate biosynthesis
over	PHOSNACMURPENTATRANS-RXN	UDP-<i>N</i>-acetylmuramoyl-L-alanyl-D-glutamyl-<I>meso</I>-2,6-diaminopimelyl-D-alanyl-D-alanine:undecaprenyl-phosphate transferase	PEPTIDOGLYCANSYN-PWY	peptidoglycan biosynthesis I (<I>meso</I>-diaminopimelate containing)
over	PHOSPHOENOLPYRUVATE-MUTASE-RXN	no name	PWY-5757	fosfomycin biosynthesis
over	PHOSPHOENOLPYRUVATE-MUTASE-RXN	no name	PWY-6322	phosphinothricin tripeptide biosynthesis
over	PHOSPHOENOLPYRUVATE-MUTASE-RXN	no name	PWY-6682	dehydrophos biosynthesis
over	PHOSPHOENOLPYRUVATE-MUTASE-RXN	no name	PWY-6839	2-aminoethylphosphonate biosynthesis
over	PHOSPHOENOLPYRUVATE-MUTASE-RXN	no name	PWY-7419	FR-900098 and FR-33289 antibiotics biosynthesis
over	PHOSPHOENOLPYRUVATE-MUTASE-RXN	no name	PWY-7510	rhizocticin A and B biosynthesis
over	PHOSPHOENOLPYRUVATE-MUTASE-RXN	no name	PWY-7769	phosalacine biosynthesis
over	PNKIN-RXN	no name	PLPSAL-PWY	pyridoxal 5'-phosphate salvage I
over	PNKIN-RXN	no name	PWY-7204	pyridoxal 5'-phosphate salvage II (plants)
over	PNKIN-RXN	no name	PWY-7282	4-amino-2-methyl-5-diphosphomethylpyrimidine biosynthesis (yeast)
over	PSERPHOSPHA-RXN	no name	none
over	PYRIDOXINE-4-DEHYDROGENASE-RXN	no name	PWY-7204	pyridoxal 5'-phosphate salvage II (plants)
over	PYRIDOXINE-4-DEHYDROGENASE-RXN	no name	PWY-7282	4-amino-2-methyl-5-diphosphomethylpyrimidine biosynthesis (yeast)
over	PYRIDOXKIN-RXN	no name	PLPSAL-PWY	pyridoxal 5'-phosphate salvage I
over	PYRIDOXKIN-RXN	no name	PWY-7204	pyridoxal 5'-phosphate salvage II (plants)
over	PYRIDOXKIN-RXN	no name	PWY-7282	4-amino-2-methyl-5-diphosphomethylpyrimidine biosynthesis (yeast)
over	R12-RXN	no name	PWY-1861	formaldehyde assimilation II (RuMP Cycle)
over	R12-RXN	no name	PWY-7796	pentose phosphate pathway (oxidative branch) II
over	R12-RXN	no name	RUMP-PWY	formaldehyde oxidation I
over	R141-RXN	no name	P161-PWY	acetylene degradation
over	R147-RXN	no name	PWY-4361	<i>S</i>-methyl-5-thio-&alpha;-D-ribose 1-phosphate degradation
over	R214-RXN	no name	P241-PWY	coenzyme B biosynthesis
over	R218-RXN	no name	P241-PWY	coenzyme B biosynthesis
over	R343-RXN	no name	PWY-5508	adenosylcobalamin biosynthesis from cobyrinate <i>a,c</i>-diamide II
over	R343-RXN	no name	PWY-5509	adenosylcobalamin biosynthesis from cobyrinate <i>a,c</i>-diamide I
over	RIBOPHOSPHAT-RXN	no name	PWY-6167	flavin biosynthesis II (archaea)
over	RIBOPHOSPHAT-RXN	no name	PWY-6168	flavin biosynthesis III (fungi)
over	RIBOPHOSPHAT-RXN	no name	RIBOSYN2-PWY	flavin biosynthesis I (bacteria and plants)
over	RIBULOKIN-RXN	no name	none
over	RIBULPEPIM-RXN	no name	ARABCAT-PWY	L-arabinose degradation I
over	RIBULPEPIM-RXN	no name	LYXMET-PWY	L-lyxose degradation
over	RIBULPEPIM-RXN	no name	PWY-6961	L-ascorbate degradation II (bacterial, aerobic)
over	RIBULPEPIM-RXN	no name	PWY0-301	L-ascorbate degradation I (bacterial, anaerobic)
over	RUBREDOXIN--NADP%2b-REDUCTASE-RXN	no name	none
over	RXN-10002	no name	PWY-6143	CMP-pseudaminate biosynthesis
over	RXN-10697	no name	PWY-735	jasmonic acid biosynthesis
over	RXN-10698	no name	PWY-735	jasmonic acid biosynthesis
over	RXN-10702	no name	PWY-735	jasmonic acid biosynthesis
over	RXN-10703	no name	PWY-735	jasmonic acid biosynthesis
over	RXN-10704	no name	PWY-735	jasmonic acid biosynthesis
over	RXN-10705	no name	PWY-735	jasmonic acid biosynthesis
over	RXN-10837	no name	PWY-6322	phosphinothricin tripeptide biosynthesis
over	RXN-10837	no name	PWY-7769	phosalacine biosynthesis
over	RXN-11035	no name	PWY-6391	<i>meso</i>-butanediol biosynthesis I
over	RXN-11050	no name	none
over	RXN-11115	no name	PWY-6408	pyochelin biosynthesis
over	RXN-11118	no name	PWY-6408	pyochelin biosynthesis
over	RXN-11125	no name	PWY-6408	pyochelin biosynthesis
over	RXN-11361	no name	PWY-6823	molybdenum cofactor biosynthesis
over	RXN-11396	no name	PWY-6502	oxidized GTP and dGTP detoxification
over	RXN-11490	no name	PWY-6524	lychnose and isolychnose biosynthesis
over	RXN-11490	no name	PWY-6525	stellariose and mediose biosynthesis
over	RXN-11496	no name	PWY-7544	pyruvate to cytochrome <i>bo</i> oxidase electron transfer
over	RXN-11496	no name	PWY-7545	pyruvate to cytochrome <i>bd</i> terminal oxidase electron transfer
over	RXN-11573	no name	none
over	RXN-11696	no name	none
over	RXN-11820	no name	none
over	RXN-11838	no name	none
over	RXN-11848	no name	none
over	RXN-11850	no name	none
over	RXN-12088	no name	none
over	RXN-12123	no name	none
over	RXN-12127	no name	none
over	RXN-12161	no name	PWY-6722	candicidin biosynthesis
over	RXN-12238	no name	PWY-6749	CMP-legionaminate biosynthesis I
over	RXN-12238	no name	PWY-7131	CMP-legionaminate biosynthesis II
over	RXN-12302	no name	none
over	RXN-12344	no name	none
over	RXN-12444	no name	ALKANEMONOX-PWY	two-component alkanesulfonate monooxygenase
over	RXN-12444	no name	PWY-7723	bacterial bioluminescence
over	RXN-12577	no name	none
over	RXN-12811	no name	PWY-6953	dTDP-3-acetamido-&alpha;-D-fucose biosynthesis
over	RXN-12811	no name	PWY-7688	dTDP-D-ravidosamine and dTDP-4-acetyl-D-ravidosamine biosynthesis
over	RXN-12918	6-deoxyerythronolide B monooxygenase	PWY-7106	erythromycin D biosynthesis
over	RXN-12919	oleandomycin glucosyltranferase	PWY-6972	oleandomycin activation/inactivation
over	RXN-12929	no name	PWY-6974	dTDP-L-olivose biosynthesis
over	RXN-13138	no name	none
over	RXN-13315	no name	PWY-7037	protein <i>O</i>-glycosylation (bacterial)
over	RXN-13328	late4-aminobutyrate--glyoxy transaminase	none
over	RXN-13382	no name	PWY-7045	mithramycin biosynthesis
over	RXN-13626	no name	PWY-7100	spinosyn A biosynthesis
over	RXN-13834	no name	PWY-7147	8-amino-7-oxononanoate biosynthesis II
over	RXN-14065	no name	PWY-7569	arginomycin biosynthesis
over	RXN-14065	no name	PWY-7570	blasticidin S biosynthesis
over	RXN-14147	no name	none
over	RXN-14150	no name	P562-PWY	<I>myo</I>-inositol degradation I
over	RXN-14178	no name	PWY-7237	<i>myo</i>-, <i>chiro</i>- and <i>scillo</i>-inositol degradation
over	RXN-14268	lauroyl-CoA acetyl-CoA acyltransferase	PWY-7654	(8<i>E</i>,10<i>E</i>)-dodeca-8,10-dienol biosynthesis
over	RXN-14274	decanoyl-CoA C-acyltransferase	none
over	RXN-14275	no name	PWY-6920	6-gingerol analog biosynthesis (engineered)
over	RXN-14277	hexanoyl-CoA C-acyltransferase	none
over	RXN-14352	no name	none
over	RXN-14394	no name	none
over	RXN-14535	no name	none
over	RXN-14571	no name	PWY-7820	teichuronic acid biosynthesis (<i>B. subtilis</i> 168)
over	RXN-14668	no name	PWY-7301	dTDP-4-<i>O</i>-demethyl-&beta;-L-noviose biosynthesis
over	RXN-14774	no name	PWY-7337	10-<i>cis</i>-heptadecenoyl-CoA degradation (yeast)
over	RXN-14788	no name	PWY-7338	10-<i>trans</i>-heptadecenoyl-CoA degradation (reductase-dependent, yeast)
over	RXN-14897	no name	PWY-7243	pectin degradation I
over	RXN-15117	no name	PWY-7817	type I lipoteichoic acid biosynthesis (<i>S. aureus</i>)
over	RXN-15200	phenylpyruvate aminotransferase	PWY-7432	L-phenylalanine biosynthesis III (cytosolic, plants)
over	RXN-15333	cyanidin 3-<i>O</i>-[2"-<i>O</i>-(2"'-<i>O</i>-(sinapoyl) xylosyl) 6"-<i>O</i>-(p-<i>O</i>-(glucosyl)-p-coumaroyl) glucoside] 5-<i>O</i>-[6""-<i>O</i>-(malonyl) glucoside] acylglucose glucosyltransferase	PWY-7450	anthocyanidin modification (<i>Arabidopsis</i>)
over	RXN-15454	trimethylurate monooxygenase	PWY-6633	caffeine degradation V (bacteria, via trimethylurate)
over	RXN-15663	no name	PWY-7531	mannojirimycin biosynthesis
over	RXN-15664	no name	PWY-7531	mannojirimycin biosynthesis
over	RXN-15718	no name	PWY-7535	lovastatin biosynthesis
over	RXN-15743	no name	PWY-7541	1,2-propanediol biosynthesis from lactate (engineered)
over	RXN-15744	no name	PWY-7541	1,2-propanediol biosynthesis from lactate (engineered)
over	RXN-15920	no name	PWY-7566	L-gulonate degradation
over	RXN-16036	no name	PWY-5995	linoleate biosynthesis I (plants)
over	RXN-16047	no name	PWY-7590	(7Z,10Z,13Z)-hexadecatrienoate biosynthesis
over	RXN-16072	no name	PWY-7599	anditomin biosynthesis
over	RXN-16135	no name	PWY-7606	docosahexaenoate biosynthesis III (6-desaturase, mammals)
over	RXN-16136	no name	PWY-7606	docosahexaenoate biosynthesis III (6-desaturase, mammals)
over	RXN-16263	no name	PWY-7626	bacilysin biosynthesis
over	RXN-16264	no name	PWY-7626	bacilysin biosynthesis
over	RXN-16265	no name	PWY-7626	bacilysin biosynthesis
over	RXN-16296	no name	PWY-7626	bacilysin biosynthesis
over	RXN-16297	no name	PWY-7626	bacilysin biosynthesis
over	RXN-16298	no name	PWY-7626	bacilysin biosynthesis
over	RXN-16300	no name	PWY-7626	bacilysin biosynthesis
over	RXN-16526	no name	P181-PWY	nicotine degradation I (pyridine pathway)
over	RXN-16526	no name	PWY-7128	nicotine degradation III (VPP pathway)
over	RXN-16526	no name	S-6-HYDROXYNICOTINE-OXIDASE-RXN	no name
over	RXN-16693	equisitin synthetase	PWY-7669	equisetin biosynthesis
over	RXN-16874	no name	PWY-7690	holomycin biosynthesis
over	RXN-16877	no name	PWY-7690	holomycin biosynthesis
over	RXN-16913	no name	PWY-7693	guadinomine B biosynthesis
over	RXN-16937	no name	none
over	RXN-17076	no name	PWY-7718	actinomycin D biosynthesis
over	RXN-17077	no name	none
over	RXN-17078	no name	PWY-7719	CMP-diacetamido-8-epilegionaminic acid biosynthesis
over	RXN-17114	no name	PWY-7726	(4Z,7Z,10Z,13Z,16Z)-docosa-4,7,10,13,16-pentaenoate biosynthesis (6-desaturase)
over	RXN-17115	no name	PWY-7726	(4Z,7Z,10Z,13Z,16Z)-docosa-4,7,10,13,16-pentaenoate biosynthesis (6-desaturase)
over	RXN-17146	no name	PWY-7733	3-hydroxyquinaldate biosynthesis
over	RXN-17146	no name	PWY-7734	quinoxaline-2-carboxylate biosynthesis
over	RXN-17186	no name	none
over	RXN-17193	no name	PWY-6322	phosphinothricin tripeptide biosynthesis
over	RXN-17254	no name	PWY-7738	polyacyltrehalose biosynthesis
over	RXN-17398	no name	PWY-7754	bile acids degradation
over	RXN-17534	no name	PWY-7770	indolmycin biosynthesis
over	RXN-17967	no name	PWY-7808	tetracycline resistance
over	RXN-17969	no name	none
over	RXN-17986	no name	PWY-7811	6-methylpretetramide biosynthesis
over	RXN-18007	no name	PWY-7816	poly(ribitol phosphate) wall teichoic acid biosynthesis II (<i>S. aureus</i>)
over	RXN-18008	no name	PWY-7816	poly(ribitol phosphate) wall teichoic acid biosynthesis II (<i>S. aureus</i>)
over	RXN-18010	no name	none
over	RXN-18015	no name	PWY-7815	poly(ribitol phosphate) wall teichoic acid biosynthesis I (<i>B. subtilis</i>)
over	RXN-18017	no name	PWY-7815	poly(ribitol phosphate) wall teichoic acid biosynthesis I (<i>B. subtilis</i>)
over	RXN-1803	no name	PWY-822	fructan biosynthesis
over	RXN-18030	no name	PWY-7815	poly(ribitol phosphate) wall teichoic acid biosynthesis I (<i>B. subtilis</i>)
over	RXN-1804	no name	PWY-822	fructan biosynthesis
over	RXN-18063	no name	PWY-7820	teichuronic acid biosynthesis (<i>B. subtilis</i> 168)
over	RXN-18066	no name	PWY-7820	teichuronic acid biosynthesis (<i>B. subtilis</i> 168)
over	RXN-18067	no name	PWY-7820	teichuronic acid biosynthesis (<i>B. subtilis</i> 168)
over	RXN-18119	no name	none
over	RXN-6902	no name	PWY-4321	L-glutamate degradation IV
over	RXN-6902	no name	PWY-6473	4-aminobutanoate degradation IV
over	RXN-7967	no name	none
over	RXN-7968	no name	PWY-6163	chorismate biosynthesis from 3-dehydroquinate
over	RXN-7970	no name	LYSINE-AMINOAD-PWY	L-lysine biosynthesis IV
over	RXN-7970	no name	P241-PWY	coenzyme B biosynthesis
over	RXN-7970	no name	PWY-3081	L-lysine biosynthesis V
over	RXN-8391	no name	PWY-5367	petroselinate biosynthesis
over	RXN-8655	no name	PWY0-522	lipoate salvage I
over	RXN-8655	no name	RXN-17127	no name
over	RXN-8783	no name	PWY3DJ-35471	L-ascorbate biosynthesis IV
over	RXN-9068	no name	none
over	RXN-9087	no name	PWY-5743	3-hydroxypropanoate cycle
over	RXN-9087	no name	PWY-5744	glyoxylate assimilation
over	RXN-9087	no name	PWY-5789	3-hydroxypropanoate/4-hydroxybutanate cycle
over	RXN-9087	no name	RXN-8968	no name
over	RXN-9238	no name	PWY-5856	ubiquinol-9 biosynthesis (prokaryotic)
over	RXN-9238	no name	PWY-6978	plastoquinol-9 biosynthesis II
over	RXN-9508	no name	PWY-6021	nitrilotriacetate degradation
over	RXN-9730	no name	PWY-5794	malonate degradation I (biotin-independent)
over	RXN-9983	no name	GALLATE-DEGRADATION-I-PWY	gallate degradation II
over	RXN-9983	no name	GALLATE-DEGRADATION-II-PWY	gallate degradation I
over	RXN-9983	no name	METHYLGALLATE-DEGRADATION-PWY	methylgallate degradation
over	RXN-9983	no name	P184-PWY	protocatechuate degradation I (<I>meta</I>-cleavage pathway)
over	RXN-9983	no name	PWY-6339	syringate degradation
over	RXN-9985	no name	none
over	RXN-9999	no name	PWY-6143	CMP-pseudaminate biosynthesis
over	RXN0-1001	no name	PWY-4702	phytate degradation I
over	RXN0-5039	no name	none
over	RXN0-5098	no name	PWY0-1275	lipoate biosynthesis and incorporation II
over	RXN0-6994	no name	none
over	RXN0-7002	no name	PWY0-1309	chitobiose degradation
over	RXN0-7008	no name	PWY0-1544	proline to cytochrome <i>bo</i> oxidase electron transfer
over	RXN0-7077	transport of D-glucose	PWY-7385	1,3-propanediol biosynthesis (engineered)
over	RXN0-7119	no name	none
over	RXN0-962	no name	PWY0-521	fructoselysine and psicoselysine degradation
over	RXN1G-181	&alpha;-meroacyl-AMP transferase	PWYG-321	mycolate biosynthesis
over	RXN1G-295	trans-methoxy-meroacyl-AMP transferase	PWYG-321	mycolate biosynthesis
over	RXN1G-296	cis-keto-meroacyl-AMP transferase	PWYG-321	mycolate biosynthesis
over	RXN1G-297	trans-keto-meroacyl-AMP transferase	PWYG-321	mycolate biosynthesis
over	RXN1G-98	cis-methoxy-meroacyl-AMP transferase	PWYG-321	mycolate biosynthesis
over	RXN66-478	phytol dehydrogenase	PWY66-389	phytol degradation
over	SERINE--PYRUVATE-AMINOTRANSFERASE-RXN	no name	none
over	SULFITE-REDUCT-RXN	no name	PWY-6683	sulfate reduction III (assimilatory)
over	SULFITE-REDUCT-RXN	no name	SO4ASSIM-PWY	sulfate reduction I (assimilatory)
over	TARTRATE-DECARBOXYLASE-RXN	no name	none
over	TEICHOICSYN3-RXN	no name	PWY-7815	poly(ribitol phosphate) wall teichoic acid biosynthesis I (<i>B. subtilis</i>)
over	TEICHOICSYN3-RXN	no name	PWY-7816	poly(ribitol phosphate) wall teichoic acid biosynthesis II (<i>S. aureus</i>)
over	TEICHOICSYN3-RXN	no name	PWY-7819	poly(3-O-&beta;-D-glucopyranosyl-<i>N</i>-acetylgalactosamine 1-phosphate) wall teichoic acid biosynthesis
over	TEICHOICSYN3-RXN	no name	TEICHOICACID-PWY	poly(glycerol phosphate) wall teichoic acid biosynthesis
over	TEICHOICSYN4-RXN	no name	TEICHOICACID-PWY	poly(glycerol phosphate) wall teichoic acid biosynthesis
over	TEICHOICSYN5-RXN	no name	TEICHOICACID-PWY	poly(glycerol phosphate) wall teichoic acid biosynthesis
over	THI-P-KIN-RXN	no name	PWY-6893	thiamine diphosphate biosynthesis II (Bacillus)
over	THI-P-KIN-RXN	no name	PWY-6894	thiamine diphosphate biosynthesis I (E. coli)
over	THI-P-KIN-RXN	no name	PWY-6896	thiamine salvage I
over	THI-P-KIN-RXN	no name	PWY-6897	thiamine salvage II
over	THREODEHYD-RXN	no name	PWY-7378	aminopropanol phosphate biosynthesis II
over	THREODEHYD-RXN	no name	RXN-14249	no name
over	THREODEHYD-RXN	no name	THRDLCTCAT-PWY	L-threonine degradation III (to methylglyoxal)
over	THREODEHYD-RXN	no name	THREONINE-DEG2-PWY	L-threonine degradation II
over	THYMIDYLATE-5-PHOSPHATASE-RXN	no name	none
over	TRANS-RXN-10	no name	none
over	TRANS-RXN-123	Transport of D-galacturonate	none
over	TRANS-RXN-127	no name	none
over	TRANS-RXN-21	no name	none
over	TRANS-RXN-30	no name	none
over	TRANS-RXN-322	no name	PWY-7820	teichuronic acid biosynthesis (<i>B. subtilis</i> 168)
over	TRANS-RXN-35	Transport of D-glucuronate	none
over	TRANS-RXN-68	no name	none
over	TRANS-RXN-98	no name	none
over	TRANS-RXN0-201	no name	none
over	TRANS-RXN0-203	Transport of D-galactarate	none
over	TRANS-RXN0-204	Transport of D-glucarate	none
over	TRANS-RXN0-212	no name	none
over	TRANS-RXN0-227	no name	none
over	TRANS-RXN0-523	Transport of D-glycerate	none
over	UNDECAPRENOL-KINASE-RXN	no name	none
under	1.1.1.291-RXN	no name	PWY-5055	nicotinate degradation III
under	1.2.1.27-RXN	no name	PWY-5642	2,4-dinitrotoluene degradation
under	1.8.4.12-RXN	no name	none
under	2.7.1.121-RXN	no name	GLYCEROLMETAB-PWY	glycerol degradation V
under	3-HYDROXY-KYNURENINASE-RXN	no name	PWY-5651	L-tryptophan degradation to 2-amino-3-carboxymuconate semialdehyde
under	3-HYDROXY-KYNURENINASE-RXN	no name	PWY-6309	L-tryptophan degradation XI (mammalian, via kynurenine)
under	3-HYDROXYISOBUTYRYL-COA-HYDROLASE-RXN	no name	VALDEG-PWY	L-valine degradation I
under	3.2.1.135-RXN	no name	none
under	3.5.1.86-RXN	no name	none
under	3.6.3.16-RXN	no name	PWY-4621	arsenate detoxification II (glutaredoxin)
under	3.6.3.28-RXN	no name	none
under	3.6.3.30-RXN	no name	none
under	3.6.3.31-RXN	no name	none
under	AMIDASE-RXN	no name	none
under	AMP-DEPHOSPHORYLATION-RXN	no name	SALVADEHYPOX-PWY	adenosine nucleotides degradation II
under	ARYLFORMAMIDASE-RXN	no name	PWY-5651	L-tryptophan degradation to 2-amino-3-carboxymuconate semialdehyde
under	ARYLFORMAMIDASE-RXN	no name	PWY-6309	L-tryptophan degradation XI (mammalian, via kynurenine)
under	ARYLFORMAMIDASE-RXN	no name	PWY-7717	3-hydroxy-4-methyl-anthranilate biosynthesis I
under	ARYLFORMAMIDASE-RXN	no name	PWY-7765	3-hydroxy-4-methyl-anthranilate biosynthesis II
under	ARYLFORMAMIDASE-RXN	no name	TRPCAT-PWY	L-tryptophan degradation I (via anthranilate)
under	BETA-GLUCOSIDE-KINASE-RXN	no name	none
under	BUTANAL-DEHYDROGENASE-RXN	no name	PWY-6583	pyruvate fermentation to butanol I
under	BUTANAL-DEHYDROGENASE-RXN	no name	PWY-6883	pyruvate fermentation to butanol II (engineered)
under	CARVEOL-DEHYDROGENASE-RXN	no name	PWY-5928	(4<i>R</i>)-carvone biosynthesis
under	CHLORAMPHENICOL-O-ACETYLTRANSFERASE-RXN	no name	none
under	COA-DISULFIDE-REDUCTASE-NADH-RXN	no name	none
under	CYCPHOSDIESTER-RXN	no name	none
under	D-LACTATE-DEHYDROGENASE-CYTOCHROME-RXN	no name	MGLDLCTANA-PWY	methylglyoxal degradation VI
under	FORMATETHFLIG-RXN	no name	CODH-PWY	reductive acetyl coenzyme A pathway I (homoacetogenic bacteria)
under	FORMATETHFLIG-RXN	no name	PWY-1722	formate assimilation into 5,10-methylenetetrahydrofolate
under	FORMATETHFLIG-RXN	no name	PWY-2161	folate polyglutamylation
under	FORMATETHFLIG-RXN	no name	PWY-2201	folate transformations I
under	FORMATETHFLIG-RXN	no name	PWY-3841	folate transformations II
under	GLYCOLATE-REDUCTASE-RXN	no name	PWY-7294	xylose degradation IV
under	GLYCOLATE-REDUCTASE-RXN	no name	PWY-7295	L-arabinose degradation IV
under	GUANIDINOPROPIONASE-RXN	no name	none
under	HEXANOL-RXN	no name	PWY-6863	pyruvate fermentation to hexanol (engineered)
under	HOMOCYSMETB12-RXN	no name	1CMET2-PWY	<i>N</i><sup>10</sup>-formyl-tetrahydrofolate biosynthesis
under	HOMOCYSMETB12-RXN	no name	ADENOSYLHOMOCYSCAT-PWY	L-methionine salvage from L-homocysteine
under	HOMOCYSMETB12-RXN	no name	HOMOSER-METSYN-PWY	L-methionine biosynthesis I
under	HOMOCYSMETB12-RXN	no name	HSERMETANA-PWY	L-methionine biosynthesis III
under	HOMOCYSMETB12-RXN	no name	PWY-2201	folate transformations I
under	HOMOCYSMETB12-RXN	no name	PWY-3841	folate transformations II
under	ISOCIT-CLEAV-RXN	no name	GLYOXYLATE-BYPASS	glyoxylate cycle
under	ISOCIT-CLEAV-RXN	no name	P105-PWY	TCA cycle IV (2-oxoglutarate decarboxylase)
under	ISOCIT-CLEAV-RXN	no name	PWY-6969	TCA cycle V (2-oxoglutarate:ferredoxin oxidoreductase)
under	KETOACYLCOATHIOL-RXN	no name	FAO-PWY	fatty acid &beta;-oxidation I
under	KETOACYLCOATHIOL-RXN	no name	PWY-5136	fatty acid &beta;-oxidation II (peroxisome)
under	KETOACYLCOATHIOL-RXN	no name	PWY-7288	fatty acid &beta;-oxidation (peroxisome, yeast)
under	KETOACYLCOATHIOL-RXN	no name	PWY66-391	fatty acid &beta;-oxidation VI (peroxisome)
under	KETOTETROSE-PHOSPHATE-ALDOLASE-RXN	no name	none
under	KYNURENINASE-RXN	no name	PWY-6309	L-tryptophan degradation XI (mammalian, via kynurenine)
under	KYNURENINASE-RXN	no name	TRPCAT-PWY	L-tryptophan degradation I (via anthranilate)
under	LYSINE-6-DEHYDROGENASE-RXN	no name	none
under	MALATE-DEHYDROGENASE-ACCEPTOR-RXN	no name	PWY-7254	TCA cycle VII (acetate-producers)
under	MALATE-DEHYDROGENASE-ACCEPTOR-RXN	no name	TCA	TCA cycle I (prokaryotic)
under	MALSYN-RXN	no name	GLYOXDEG-PWY	glycolate and glyoxylate degradation II
under	MALSYN-RXN	no name	GLYOXYLATE-BYPASS	glyoxylate cycle
under	MALSYN-RXN	no name	P105-PWY	TCA cycle IV (2-oxoglutarate decarboxylase)
under	MALSYN-RXN	no name	PWY-6728	methylaspartate cycle
under	MALSYN-RXN	no name	PWY-6969	TCA cycle V (2-oxoglutarate:ferredoxin oxidoreductase)
under	MALSYN-RXN	no name	PWY-7118	chitin degradation to ethanol
under	MALSYN-RXN	no name	PWY-7294	xylose degradation IV
under	MALSYN-RXN	no name	PWY-7295	L-arabinose degradation IV
under	MALTACETYLTRAN-RXN	no name	none
under	METHIONINE-GAMMA-LYASE-RXN	no name	PWY-7793	dimethyl sulfide biosynthesis from methionine
under	N-ACETYLGLUCOSAMINE-KINASE-RXN	no name	PWY-6517	<i>N</i>-acetylglucosamine degradation II
under	N-ACETYLGLUCOSAMINE-KINASE-RXN	no name	PWY-6906	chitin derivatives degradation
under	NQOR-RXN	no name	none
under	O-ACETYLHOMOSERINE-THIOL-LYASE-RXN	no name	PWY-7174	<i>S</i>-methyl-5-thio-&alpha;-D-ribose 1-phosphate degradation II
under	POLYPHOSPHATE-KINASE-RXN	no name	none
under	PURINE-NUCLEOSIDASE-RXN	no name	none
under	PYRUVFORMLY-RXN	no name	FERMENTATION-PWY	mixed acid fermentation
under	PYRUVFORMLY-RXN	no name	PWY-5480	pyruvate fermentation to ethanol I
under	PYRUVFORMLY-RXN	no name	PWY-5485	pyruvate fermentation to acetate IV
under	PYRUVFORMLY-RXN	no name	PWY-5493	reductive monocarboxylic acid cycle
under	PYRUVFORMLY-RXN	no name	PWY4LZ-257	superpathway of fermentation (<i>Chlamydomonas reinhardtii</i>)
under	QOR-RXN	no name	none
under	R123-RXN	no name	P141-PWY	atrazine degradation I (aerobic)
under	R265-RXN	no name	P321-PWY	benzoyl-CoA degradation III (anaerobic)
under	R265-RXN	no name	PWY-7401	crotonate fermentation (to acetate and cyclohexane carboxylate)
under	R265-RXN	no name	PWY-7402	benzoate fermentation (to acetate and cyclohexane carboxylate)
under	RIB5PISOM-RXN	no name	CALVIN-PWY	Calvin-Benson-Bassham cycle
under	RIB5PISOM-RXN	no name	NONOXIPENT-PWY	pentose phosphate pathway (non-oxidative branch)
under	RIB5PISOM-RXN	no name	P124-PWY	Bifidobacterium shunt
under	RIB5PISOM-RXN	no name	P185-PWY	formaldehyde assimilation III (dihydroxyacetone cycle)
under	RIB5PISOM-RXN	no name	PWY-1861	formaldehyde assimilation II (RuMP Cycle)
under	RIB5PISOM-RXN	no name	PWY-5723	Rubisco shunt
under	RXN-10568	no name	PWY-6254	santalene biosynthesis I
under	RXN-10680	no name	PWY-6289	petrobactin biosynthesis
under	RXN-10737	no name	none
under	RXN-12188	no name	PWY-6735	starch degradation IV
under	RXN-12281	no name	PWY-6786	detoxification of reactive carbonyls in chloroplasts
under	RXN-12292	no name	PWY-6786	detoxification of reactive carbonyls in chloroplasts
under	RXN-12293	no name	PWY-6786	detoxification of reactive carbonyls in chloroplasts
under	RXN-12295	no name	PWY-6786	detoxification of reactive carbonyls in chloroplasts
under	RXN-12296	no name	PWY-6786	detoxification of reactive carbonyls in chloroplasts
under	RXN-12568	no name	PWY-6863	pyruvate fermentation to hexanol (engineered)
under	RXN-12571	no name	PWY-6048	methylthiopropanoate degradation I (cleavage)
under	RXN-12835	isopimara-8,15-diene synthase	none
under	RXN-12984	sclarene synthase	none
under	RXN-12985	(Z)-biformene synthase	none
under	RXN-12987	manool synthase	none
under	RXN-12988	13-epi-manool synthase	none
under	RXN-12996	ent-manool synthase	none
under	RXN-13158	no name	none
under	RXN-13399	no name	none
under	RXN-13409	no name	none
under	RXN-13721	no name	none
under	RXN-14125	no name	none
under	RXN-14536	no name	PWY-7425	2-chloroacrylate degradation I
under	RXN-14756	no name	none
under	RXN-15041	no name	none
under	RXN-161	no name	PWY-6583	pyruvate fermentation to butanol I
under	RXN-161	no name	PWY-6883	pyruvate fermentation to butanol II (engineered)
under	RXN-161	no name	PWY-7396	butanol and isobutanol biosynthesis (engineered)
under	RXN-16470	no name	none
under	RXN-17099	no name	none
under	RXN-17150	no name	PWY-7733	3-hydroxyquinaldate biosynthesis
under	RXN-17150	no name	PWY-7734	quinoxaline-2-carboxylate biosynthesis
under	RXN-17161	no name	PWY-7736	stellatic acid biosynthesis
under	RXN-17761	no name	PWY-7786	D-threitol degradation
under	RXN-17761	no name	PWY-7788	erythritol degradation II
under	RXN-18083	no name	PWY-7822	chitin degradation III (Serratia)
under	RXN-18084	no name	PWY-7822	chitin degradation III (Serratia)
under	RXN-5105	no name	none
under	RXN-7733	no name	PWY-5207	coenzyme B/coenzyme M regeneration
under	RXN-7737	no name	PWY-5097	L-lysine biosynthesis VI
under	RXN-8075	no name	PWY-5197	lactate biosynthesis (archaea)
under	RXN-8075	no name	PWY-6160	3-dehydroquinate biosynthesis II (archaea)
under	RXN-8441	nicotinamide-&beta;-riboside hydrolase	PWY-5381	pyridine nucleotide cycling (plants)
under	RXN-8575	no name	none
under	RXN-8577	no name	none
under	RXN-8585	(-)-&alpha;-cedrene synthase	none
under	RXN-8586	no name	none
under	RXN-8590	no name	none
under	RXN-8591	no name	none
under	RXN-8593	no name	none
under	RXN-8595	no name	none
under	RXN-8600	no name	none
under	RXN-8606	no name	none
under	RXN-8931	no name	PWY-5725	farnesene biosynthesis
under	RXN-8975	no name	PWY-5265	peptidoglycan biosynthesis II (staphylococci)
under	RXN-8975	no name	PWY-6471	peptidoglycan biosynthesis IV (Enterococcus faecium)
under	RXN-9384	no name	none
under	RXN-9834	no name	PWY-6080	4-ethylphenol degradation (anaerobic)
under	RXN0-5184	no name	none
under	RXN0-6945	no name	PWY0-1534	hydrogen sulfide biosynthesis I
under	RXN66-570	no name	none
under	TDCEACT-RXN	no name	none
under	THIOSULFATE-SULFURTRANSFERASE-RXN	no name	PWY-5350	thiosulfate disproportionation IV (rhodanese)
under	TRANS-RXN-117	no name	none
under	TRANS-RXN-213	no name	none
under	TRANS-RXN0-281	no name	none
under	TRANS-RXN0-447	Transport of adenine	none
under	TRANS-RXN0-470	no name	none

## Sheet: clade 6
Over or under represented	reaction id	reaction name	pathway id	pathway name
over	1.1.1.127-RXN	no name	PWY-6507	4-deoxy-L-<i>threo</i>-hex-4-enopyranuronate degradation
over	1.1.1.127-RXN	no name	PWY-7562	3,6-anhydro-&alpha;-L-galactopyranose degradation
over	1.1.1.261-RXN	no name	PWY-6349	CDP-archaeol biosynthesis
over	1.1.1.83-RXN	no name	PWY0-1465	D-malate degradation
over	1.14.13.33-RXN	no name	none
over	1.5.1.20-RXN	no name	1CMET2-PWY	<i>N</i><sup>10</sup>-formyl-tetrahydrofolate biosynthesis
over	1.5.1.20-RXN	no name	CODH-PWY	reductive acetyl coenzyme A pathway I (homoacetogenic bacteria)
over	1.5.1.20-RXN	no name	PWY-2201	folate transformations I
over	1.5.1.20-RXN	no name	PWY-3841	folate transformations II
over	2.6.1.30-RXN	no name	PWY-5499	vitamin B<sub>6</sub> degradation
over	3.1.21.7-RXN	no name	none
over	3.2.1.120-RXN	no name	PWY-6807	xyloglucan degradation II (exoglucanase)
over	3.2.1.133-RXN	no name	none
over	3.2.1.52-RXN	no name	none
over	3.2.1.55-RXN	no name	none
over	3.2.1.64-RXN	no name	none
over	3.2.1.65-RXN	no name	none
over	3.2.1.72-RXN	no name	PWY-6789	(1,3)-&beta;-D-xylan degradation
over	3.2.1.74-RXN	no name	none
over	3.2.1.78-RXN	no name	PWY-7456	&beta;-(1,4)-mannan degradation
over	3.2.1.89-RXN	no name	none
over	3.2.1.99-RXN	no name	none
over	3.4.11.6-RXN	no name	none
over	3.4.21.19-RXN	no name	none
over	3.4.21.48-RXN	no name	none
over	3.4.21.64-RXN	no name	none
over	3.4.24.32-RXN	no name	none
over	3.5.2.12-RXN	no name	P621-PWY	nylon-6 oligomer degradation
over	3.5.2.14-RXN	no name	PWY-4722	creatinine degradation II
over	3.6.3.24-RXN	no name	none
over	4-HYDROXYBENZOATE-3-MONOOXYGENASE-RXN	no name	4-HYDROXYMANDELATE-DEGRADATION-PWY	4-hydroxymandelate degradation
over	4-HYDROXYBENZOATE-3-MONOOXYGENASE-RXN	no name	PWY-6215	4-chlorobenzoate degradation
over	4-HYDROXYBENZOATE-3-MONOOXYGENASE-RXN	no name	PWY-7700	4-methylphenol degradation to protocatechuate
over	4-HYDROXYBENZOATE-3-MONOOXYGENASE-RXN	no name	PWY-7757	bisphenol A degradation
over	4-HYDROXYBENZOATE-DECARBOXYLASE-RXN	no name	none
over	4.1.1.77-RXN	no name	2ASDEG-PWY	orthanilate degradation
over	4.1.1.77-RXN	no name	PWY-5419	catechol degradation to 2-oxopent-4-enoate II
over	4.1.1.77-RXN	no name	PWY-5647	2-nitrobenzoate degradation I
over	4.1.1.77-RXN	no name	PWY-5654	2-amino-3-carboxymuconate semialdehyde degradation to 2-oxopentenoate
over	4.1.1.77-RXN	no name	PWY-6210	2-aminophenol degradation
over	4.1.1.77-RXN	no name	PWY-6214	3-chlorocatechol degradation III (<i>meta</i> pathway)
over	4.1.1.77-RXN	no name	PWY-6336	protocatechuate degradation III (<I>para</I>-cleavage pathway)
over	4.1.1.77-RXN	no name	PWY-7006	4-amino-3-hydroxybenzoate degradation
over	4.1.1.77-RXN	no name	PWY-7480	2,3-dihydroxybenzoate degradation
over	4.1.1.86-RXN	no name	PWY-6562	norspermidine biosynthesis
over	4.1.1.86-RXN	no name	PWY-761	rhizobactin 1021 biosynthesis
over	4.1.2.42-RXN	no name	none
over	4.2.1.41-RXN	no name	PWY-6486	D-galacturonate degradation II
over	4.2.1.41-RXN	no name	PWY-6497	D-galactarate degradation II
over	4.2.1.41-RXN	no name	PWY-6499	D-glucarate degradation II
over	4.2.1.41-RXN	no name	PWY-6501	D-glucuronate degradation II
over	4.2.2.10-RXN	no name	none
over	4.2.2.2-RXN	no name	none
over	4.2.2.22-RXN	no name	none
over	4.4.1.19-RXN	no name	P261-PWY	coenzyme M biosynthesis I
over	4OH2OXOGLUTARALDOL-RXN	no name	HYDROXYPRODEG-PWY	<i>trans</i>-4-hydroxy-L-proline degradation I
over	5.1.1.11-RXN	no name	none
over	5.3.1.17-RXN	no name	PWY-6507	4-deoxy-L-<i>threo</i>-hex-4-enopyranuronate degradation
over	6-CARBOXYHEXANOATE--COA-LIGASE-RXN	no name	PWY-6578	8-amino-7-oxononanoate biosynthesis III
over	ACETOINDEHYDROG-A-RXN	acetoin:NADP+ oxidoreductase	none
over	ACETYLCHOLINESTERASE-RXN	no name	none
over	ACYLCARNITINE-HYDROLASE-RXN	no name	none
over	ALLANTOINASE-RXN	no name	PWY-5697	allantoin degradation to ureidoglycolate I (urea producing)
over	ALLANTOINASE-RXN	no name	PWY-5698	allantoin degradation to ureidoglycolate II (ammonia producing)
over	ALTRO-OXIDOREDUCT-RXN	no name	GALACTUROCAT-PWY	D-galacturonate degradation I
over	ALTRODEHYDRAT-RXN	no name	GALACTUROCAT-PWY	D-galacturonate degradation I
over	AMINOPROPDEHYDROG-RXN	no name	PWY-7378	aminopropanol phosphate biosynthesis II
over	ANHYDROTETRACYCLINE-MONOOXYGENASE-RXN	no name	PWY-7812	tetracycline and oxytetracycline biosynthesis
over	ARABINONATE-DEHYDRATASE-RXN	no name	PWY-5519	D-arabinose degradation III
over	ARGININE-DEIMINASE-RXN	no name	ARGDEGRAD-PWY	L-arginine degradation V (arginine deiminase pathway)
over	ARGININE-DEIMINASE-RXN	no name	PWY-4981	L-proline biosynthesis II (from arginine)
over	BADH-RXN	no name	BETSYN-PWY	glycine betaine biosynthesis I (Gram-negative bacteria)
over	BADH-RXN	no name	CHOLINE-BETAINE-ANA-PWY	choline degradation I
over	BADH-RXN	no name	PWY-3722	glycine betaine biosynthesis II (Gram-positive bacteria)
over	BADH-RXN	no name	PWY-7494	choline degradation IV
over	BADH-RXN	no name	PWY1F-353	glycine betaine biosynthesis III (plants)
over	BETA-PHOSPHOGLUCOMUTASE-RXN	no name	MALTOSECAT-PWY	maltose degradation
over	BETA-PHOSPHOGLUCOMUTASE-RXN	no name	PWY-2721	trehalose degradation III
over	BETA-PHOSPHOGLUCOMUTASE-RXN	no name	PWY-2722	trehalose degradation IV
over	BETA-PHOSPHOGLUCOMUTASE-RXN	no name	PWY-7459	kojibiose degradation
over	BETAGALACTOSID-RXN	&beta;-galactosidase	BGALACT-PWY	lactose degradation III
over	BILIRUBIN-OXIDASE-RXN	no name	none
over	CARBAMATE-KINASE-RXN	no name	CITRULLINE-DEG-PWY	L-citrulline degradation
over	CARBAMATE-KINASE-RXN	no name	PWY0-41	allantoin degradation IV (anaerobic)
over	CATECHOL-23-DIOXYGENASE-RXN	no name	P183-PWY	catechol degradation to 2-oxopent-4-enoate I
over	CATECHOL-23-DIOXYGENASE-RXN	no name	PWY-5419	catechol degradation to 2-oxopent-4-enoate II
over	CEPHALOSPORIN-C-DEACETYLASE-RXN	no name	none
over	CYSTHIOCYS-RXN	no name	none
over	D-LYXOSE-KETOL-ISOMERASE-RXN	no name	none
over	DEHYDOGLUCONOKINASE-RXN	no name	DHGLUCONATE-PYR-CAT-PWY	glucose degradation (oxidative)
over	DIMESULFREDUCT-RXN	no name	PWY0-1348	NADH to dimethyl sulfoxide electron transfer
over	DIMESULFREDUCT-RXN	no name	PWY0-1356	formate to dimethyl sulfoxide electron transfer
over	DIMESULFREDUCT-RXN	no name	PWY0-1577	hydrogen to dimethyl sulfoxide electron transfer
over	ERYTHRITOL-KINASE-RXN	no name	none
over	GALACTARDEHYDRA-RXN	no name	GALACTARDEG-PWY	D-galactarate degradation I
over	GALACTARDEHYDRA-RXN	no name	PWY-6497	D-galactarate degradation II
over	GALACTONDEHYDRAT-RXN	no name	GALACTCAT-PWY	D-galactonate degradation
over	GLUCARDEHYDRA-RXN	no name	GLUCARDEG-PWY	<i>D</i>-glucarate degradation I
over	GLUCARDEHYDRA-RXN	no name	PWY-6499	D-glucarate degradation II
over	GLUCOSE-1-PHOSPHATE-PHOSPHODISMUTASE-RXN	no name	none
over	GLUCUROISOM-RXN	no name	PWY-7247	&beta;-D-glucuronide and D-glucuronate degradation
over	GLUTDECARBOX-RXN	no name	GLUDEG-I-PWY	GABA shunt
over	GLUTDECARBOX-RXN	no name	PWY-4321	L-glutamate degradation IV
over	GLUTDECARBOX-RXN	no name	PWY0-1305	L-glutamate degradation IX (via 4-aminobutanoate)
over	GLUTDEHYD-RXN	no name	GLUTAMATESYN-RXN	no name
over	GLUTDEHYD-RXN	no name	GLUTSYNIII-PWY	L-glutamate biosynthesis III
over	GLUTDEHYD-RXN	no name	PWY-5675	nitrate reduction V (assimilatory)
over	GLUTDEHYD-RXN	no name	PWY-5913	partial TCA cycle (obligate autotrophs)
over	GLUTDEHYD-RXN	no name	PWY490-3	nitrate reduction VI (assimilatory)
over	GLYCDEH-RXN	no name	GLYCEROLMETAB-PWY	glycerol degradation V
over	GLYCDEH-RXN	no name	PWY-6131	glycerol degradation II
over	HOLOCYTOCHROME-C-SYNTHASE-RXN	no name	none
over	ISOPIPERITENOL-DEHYDROGENASE-RXN	no name	PWY-3061	menthol biosynthesis
over	LACTALDDEHYDROG-RXN	no name	PWY-5197	lactate biosynthesis (archaea)
over	LACTALDDEHYDROG-RXN	no name	PWY-5458	methylglyoxal degradation V
over	LACTALDDEHYDROG-RXN	no name	PWY-6713	L-rhamnose degradation II
over	LACTALDDEHYDROG-RXN	no name	PWY0-1317	L-lactaldehyde degradation (aerobic)
over	LEVANSUCRASE-RXN	no name	none
over	MALTOSE-6-PHOSPHATE-GLUCOSIDASE-RXN	no name	none
over	MALTOSE-PHOSPHORYLASE-RXN	no name	MALTOSECAT-PWY	maltose degradation
over	MANNONDEHYDRAT-RXN	no name	PWY-7242	D-fructuronate degradation
over	MANNURONATE-REDUCTASE-RXN	no name	none
over	METHCOCLTH-RXN	no name	CODH-PWY	reductive acetyl coenzyme A pathway I (homoacetogenic bacteria)
over	N-ACYLMANNOSAMINE-1-DEHYDROGENASE-RXN	no name	none
over	NUCLEOTIDASE-RXN	no name	none
over	OXALATE-DECARBOXYLASE-RXN	no name	PWY-6698	oxalate degradation V
over	OXAMATE-CARBAMOYLTRANSFERASE-RXN	no name	PWY0-41	allantoin degradation IV (anaerobic)
over	PABASYN-RXN	no name	PWY-6543	4-aminobenzoate biosynthesis
over	PSERPHOSPHA-RXN	no name	none
over	R101-RXN	no name	P101-PWY	ectoine biosynthesis
over	R101-RXN	no name	PWY-6409	pyoverdine I biosynthesis
over	R101-RXN	no name	PWY-6562	norspermidine biosynthesis
over	R101-RXN	no name	PWY-761	rhizobactin 1021 biosynthesis
over	R147-RXN	no name	PWY-4361	<i>S</i>-methyl-5-thio-&alpha;-D-ribose 1-phosphate degradation
over	R214-RXN	no name	P241-PWY	coenzyme B biosynthesis
over	R218-RXN	no name	P241-PWY	coenzyme B biosynthesis
over	R230-RXN	(2R)-3-sulfolactate dehydrogenase (NAD+)	P261-PWY	coenzyme M biosynthesis I
over	R230-RXN	(2R)-3-sulfolactate dehydrogenase (NAD+)	PWY-6642	(<i>R</i>)-cysteate degradation
over	RHAMNULOKIN-RXN	no name	RHAMCAT-PWY	L-rhamnose degradation I
over	RIBULOKIN-RXN	no name	none
over	RXN-10246	no name	PWY-5645	4-chloronitrobenzene degradation
over	RXN-10381	no name	PWY-5645	4-chloronitrobenzene degradation
over	RXN-10629	no name	PWY-6265	zerumbone biosynthesis
over	RXN-10883	no name	PWY-6336	protocatechuate degradation III (<I>para</I>-cleavage pathway)
over	RXN-10883	no name	PWY-7006	4-amino-3-hydroxybenzoate degradation
over	RXN-10995	no name	PWY-6375	desferrioxamine E biosynthesis
over	RXN-10995	no name	PWY-6376	desferrioxamine B biosynthesis
over	RXN-10995	no name	PWY-6381	bisucaberin biosynthesis
over	RXN-11011	no name	PWY-6379	alcaligin biosynthesis
over	RXN-11012	no name	PWY-6379	alcaligin biosynthesis
over	RXN-11032	no name	PWY-6389	(<i>S</i>)-acetoin biosynthesis
over	RXN-11130	no name	PWY-7577	ferrichrome biosynthesis
over	RXN-11390	no name	PWY-6495	ergotamine biosynthesis
over	RXN-11602	no name	none
over	RXN-11640	no name	PWY-6332	coumestrol biosynthesis
over	RXN-11640	no name	PWY-6996	daidzin and daidzein degradation
over	RXN-11708	no name	PWY-6626	cytidine-5'-diphosphate-glycerol biosynthesis
over	RXN-11709	no name	PWY-6626	cytidine-5'-diphosphate-glycerol biosynthesis
over	RXN-11714	no name	PWY-6627	salinosporamide A biosynthesis
over	RXN-11720	no name	PWY-6627	salinosporamide A biosynthesis
over	RXN-11801	no name	PWY-6655	xanthan biosynthesis
over	RXN-11805	no name	PWY-6658	acetan biosynthesis
over	RXN-11838	no name	none
over	RXN-11982	2,3-dehydro-UWM6 monooxygenase/dehydratase	PWY-6679	jadomycin biosynthesis
over	RXN-12129	no name	PWY-6748	nitrate reduction VII (denitrification)
over	RXN-12173	no name	PWY-6769	rhamnogalacturonan type I degradation I (fungi)
over	RXN-12173	no name	PWY-6771	rhamnogalacturonan type I degradation II (bacteria)
over	RXN-12174	no name	PWY-6771	rhamnogalacturonan type I degradation II (bacteria)
over	RXN-12268	no name	PWY-6771	rhamnogalacturonan type I degradation II (bacteria)
over	RXN-12289	cellulose 1,4-&beta;-cellobiosidase (reducing end)	none
over	RXN-12290	endoglucanase (cellotetraose forming)	none
over	RXN-12402	no name	PWY-6807	xyloglucan degradation II (exoglucanase)
over	RXN-12420	no name	none
over	RXN-12623	<i>N,N'</i>-diacetylchitobiose synthase	PWY-6902	chitin degradation II (Vibrio)
over	RXN-12641	no name	none
over	RXN-12642	no name	none
over	RXN-12645	no name	none
over	RXN-12768	no name	PWY-6942	dTDP-D-desosamine biosynthesis
over	RXN-12811	no name	PWY-6953	dTDP-3-acetamido-&alpha;-D-fucose biosynthesis
over	RXN-12811	no name	PWY-7688	dTDP-D-ravidosamine and dTDP-4-acetyl-D-ravidosamine biosynthesis
over	RXN-12919	oleandomycin glucosyltranferase	PWY-6972	oleandomycin activation/inactivation
over	RXN-12925	no name	PWY-7108	erythromycin A biosynthesis
over	RXN-12925	no name	PWY-7109	megalomicin A biosynthesis
over	RXN-12926	no name	PWY-7108	erythromycin A biosynthesis
over	RXN-13031	no name	PWY-6984	lipoate salvage II
over	RXN-13054	no name	AEROBACTINSYN-PWY	aerobactin biosynthesis
over	RXN-13056	no name	AEROBACTINSYN-PWY	aerobactin biosynthesis
over	RXN-13179	no name	none
over	RXN-13382	no name	PWY-7045	mithramycin biosynthesis
over	RXN-13478	no name	PWY-7059	fumigaclavine biosynthesis
over	RXN-13596	no name	PWY-7090	UDP-2,3-diacetamido-2,3-dideoxy-&alpha;-D-mannuronate biosynthesis
over	RXN-13637	no name	none
over	RXN-13834	no name	PWY-7147	8-amino-7-oxononanoate biosynthesis II
over	RXN-13990	L-4-hydroxy-2-oxoglutarate aldolase	none
over	RXN-14150	no name	P562-PWY	<I>myo</I>-inositol degradation I
over	RXN-14178	no name	PWY-7237	<i>myo</i>-, <i>chiro</i>- and <i>scillo</i>-inositol degradation
over	RXN-14194	no name	none
over	RXN-14268	lauroyl-CoA acetyl-CoA acyltransferase	PWY-7654	(8<i>E</i>,10<i>E</i>)-dodeca-8,10-dienol biosynthesis
over	RXN-14274	decanoyl-CoA C-acyltransferase	none
over	RXN-14277	hexanoyl-CoA C-acyltransferase	none
over	RXN-14284	no name	none
over	RXN-14285	no name	none
over	RXN-14286	no name	none
over	RXN-14312	no name	PWY8J2-20	pulcherrimin biosynthesis
over	RXN-14353	no name	PWY-7238	sucrose biosynthesis II
over	RXN-14394	no name	none
over	RXN-14458	no name	PWY-7274	D-cycloserine biosynthesis
over	RXN-14735	no name	PWY-7318	dTDP-3-acetamido-3,6-dideoxy-&alpha;-D-glucose biosynthesis
over	RXN-14774	no name	PWY-7337	10-<i>cis</i>-heptadecenoyl-CoA degradation (yeast)
over	RXN-14788	no name	PWY-7338	10-<i>trans</i>-heptadecenoyl-CoA degradation (reductase-dependent, yeast)
over	RXN-14897	no name	PWY-7243	pectin degradation I
over	RXN-15005	no name	PWY-7400	L-arginine biosynthesis IV (archaebacteria)
over	RXN-15061	no name	PWY-7415	tylosin biosynthesis
over	RXN-15062	no name	PWY-7415	tylosin biosynthesis
over	RXN-15103	no name	PWY-7422	methymycin, neomethymycin and novamethymycin biosynthesis
over	RXN-15105	no name	PWY-7421	narbomycin, pikromycin and novapikromycin biosynthesis
over	RXN-15117	no name	PWY-7817	type I lipoteichoic acid biosynthesis (<i>S. aureus</i>)
over	RXN-15233	no name	PWY-7104	dTDP-L-megosamine biosynthesis
over	RXN-15233	no name	PWY-7440	dTDP-&beta;-L-4-<i>epi</i>-vancosamine biosynthesis
over	RXN-15549	rhizoctricin A-valine ligase	PWY-7510	rhizocticin A and B biosynthesis
over	RXN-15553	L-arinyl-4-hydroxy-5-phosphonopantanoate-valine ligase	PWY-7510	rhizocticin A and B biosynthesis
over	RXN-15590	no name	PWY-7516	L-lyxonate degradation
over	RXN-15619	no name	none
over	RXN-16245	no name	PWY-7767	leucine degradation IV
over	RXN-16500	no name	PWY-7650	echinocandin B biosynthesis
over	RXN-16501	exhinocandin synthetase	PWY-7650	echinocandin B biosynthesis
over	RXN-16502	no name	PWY-7650	echinocandin B biosynthesis
over	RXN-16503	no name	PWY-7650	echinocandin B biosynthesis
over	RXN-16504	no name	PWY-7650	echinocandin B biosynthesis
over	RXN-16505	no name	PWY-7650	echinocandin B biosynthesis
over	RXN-16714	no name	PWY-7671	saframycin A biosynthesis
over	RXN-16715	no name	PWY-7671	saframycin A biosynthesis
over	RXN-16747	no name	PWY-7674	CMP-8-amino-3,8-dideoxy-D-<I>manno</I>-octulosonate biosynthesis
over	RXN-16909	no name	PWY-7693	guadinomine B biosynthesis
over	RXN-16909	no name	RXN-13202	no name
over	RXN-16932	no name	PWY-7696	citreoisocoumarin and bikisocoumarin biosynthesis
over	RXN-16937	no name	none
over	RXN-16942	no name	PWY-7696	citreoisocoumarin and bikisocoumarin biosynthesis
over	RXN-17146	no name	PWY-7733	3-hydroxyquinaldate biosynthesis
over	RXN-17146	no name	PWY-7734	quinoxaline-2-carboxylate biosynthesis
over	RXN-17192	no name	PWY-6322	phosphinothricin tripeptide biosynthesis
over	RXN-17192	no name	PWY-7769	phosalacine biosynthesis
over	RXN-17378	no name	PWY-5818	validamycin biosynthesis
over	RXN-17525	no name	none
over	RXN-17630	no name	none
over	RXN-17632	no name	none
over	RXN-17634	no name	none
over	RXN-17755	no name	none
over	RXN-17770	no name	PWY-7789	erythritol degradation I
over	RXN-17986	no name	PWY-7811	6-methylpretetramide biosynthesis
over	RXN-17998	no name	PWY-7352	daunorubicin biosynthesis
over	RXN-17998	no name	PWY-7354	aclacinomycin biosynthesis
over	RXN-18000	no name	PWY-7045	mithramycin biosynthesis
over	RXN-18015	no name	PWY-7815	poly(ribitol phosphate) wall teichoic acid biosynthesis I (<i>B. subtilis</i>)
over	RXN-18016	no name	PWY-7815	poly(ribitol phosphate) wall teichoic acid biosynthesis I (<i>B. subtilis</i>)
over	RXN-18027	no name	PWY-7816	poly(ribitol phosphate) wall teichoic acid biosynthesis II (<i>S. aureus</i>)
over	RXN-1803	no name	PWY-822	fructan biosynthesis
over	RXN-1804	no name	PWY-822	fructan biosynthesis
over	RXN-18063	no name	PWY-7820	teichuronic acid biosynthesis (<i>B. subtilis</i> 168)
over	RXN-18066	no name	PWY-7820	teichuronic acid biosynthesis (<i>B. subtilis</i> 168)
over	RXN-18067	no name	PWY-7820	teichuronic acid biosynthesis (<i>B. subtilis</i> 168)
over	RXN-2103	no name	PWY-1081	homogalacturonan degradation
over	RXN-5182	no name	PWY-3081	L-lysine biosynthesis V
over	RXN-682	no name	PWY-761	rhizobactin 1021 biosynthesis
over	RXN-8339	no name	PWY-5352	thiosulfate disproportionation II (cytochrome)
over	RXN-8527	no name	PWY-5419	catechol degradation to 2-oxopent-4-enoate II
over	RXN-8527	no name	PWY-6336	protocatechuate degradation III (<I>para</I>-cleavage pathway)
over	RXN-8527	no name	PWY-7006	4-amino-3-hydroxybenzoate degradation
over	RXN-8527	no name	PWY-7480	2,3-dihydroxybenzoate degradation
over	RXN-8743	no name	PWY-5489	methyl parathion degradation
over	RXN-8781	no name	PWY-5521	L-ascorbate biosynthesis III
over	RXN-8837	no name	PWY-5645	4-chloronitrobenzene degradation
over	RXN-9031	no name	PWY-5770	phenazine-1-carboxylate biosynthesis
over	RXN-9068	no name	none
over	RXN-9238	no name	PWY-5856	ubiquinol-9 biosynthesis (prokaryotic)
over	RXN-9238	no name	PWY-6978	plastoquinol-9 biosynthesis II
over	RXN-9702	no name	none
over	RXN-9800	no name	PWY-6061	bile acid biosynthesis, neutral pathway
over	RXN-9851	no name	PWY-6061	bile acid biosynthesis, neutral pathway
over	RXN-9852	no name	PWY-6061	bile acid biosynthesis, neutral pathway
over	RXN-9998	no name	PWY-6143	CMP-pseudaminate biosynthesis
over	RXN-9998	no name	PWY-7330	UDP-<i>N</i>-acetyl-&beta;-L-fucosamine biosynthesis
over	RXN-9998	no name	PWY-7331	UDP-<i>N</i>-acetyl-&beta;-L-quinovosamine biosynthesis
over	RXN-9998	no name	PWY-7332	superpathway of UDP-<I>N</i>-acetylglucosamine-derived O-antigen building blocks biosynthesis
over	RXN-9998	no name	PWY-7719	CMP-diacetamido-8-epilegionaminic acid biosynthesis
over	RXN0-1001	no name	PWY-4702	phytate degradation I
over	RXN0-1863	no name	PWY0-1338	polymyxin resistance
over	RXN0-3281	no name	PWY-7616	methanol oxidation to carbon dioxide
over	RXN0-4281	no name	PWY-5453	methylglyoxal degradation III
over	RXN0-4281	no name	PWY-6786	detoxification of reactive carbonyls in chloroplasts
over	RXN0-5001	no name	none
over	RXN0-5229	no name	PWY0-1306	L-galactonate degradation
over	RXN0-5285	no name	none
over	RXN0-5387	no name	none
over	RXN0-5410	no name	none
over	RXN0-6371	no name	none
over	RXN0-6994	no name	none
over	RXN0-7024	no name	PWY0-41	allantoin degradation IV (anaerobic)
over	RXN0-7077	transport of D-glucose	PWY-7385	1,3-propanediol biosynthesis (engineered)
over	RXN66-478	phytol dehydrogenase	PWY66-389	phytol degradation
over	RXN8J2-136	no name	PWY8J2-22	kanosamine biosynthesis II
over	RXN8J2-137	no name	PWY8J2-22	kanosamine biosynthesis II
over	RXN8J2-138	no name	PWY8J2-22	kanosamine biosynthesis II
over	RXN8J2-80	no name	PWY8J2-20	pulcherrimin biosynthesis
over	RXNN-404	no name	PWY-3161	indole-3-acetate biosynthesis III (bacteria)
over	RXNN-404	no name	PWY-5025	indole-3-acetate biosynthesis IV (bacteria)
over	RXNN-404	no name	PWY-581	indole-3-acetate biosynthesis II
over	SORB6PDEHYDROG-RXN	no name	P302-PWY	L-sorbose degradation
over	SORB6PDEHYDROG-RXN	no name	SORBDEG-PWY	D-sorbitol degradation II
over	SUCCINYL-COA-HYDROLASE-RXN	no name	none
over	TARTRATE-DECARBOXYLASE-RXN	no name	none
over	TARTRATE-DEHYDROGENASE-RXN	no name	none
over	TEICHOICSYN3-RXN	no name	PWY-7815	poly(ribitol phosphate) wall teichoic acid biosynthesis I (<i>B. subtilis</i>)
over	TEICHOICSYN3-RXN	no name	PWY-7816	poly(ribitol phosphate) wall teichoic acid biosynthesis II (<i>S. aureus</i>)
over	TEICHOICSYN3-RXN	no name	PWY-7819	poly(3-O-&beta;-D-glucopyranosyl-<i>N</i>-acetylgalactosamine 1-phosphate) wall teichoic acid biosynthesis
over	TEICHOICSYN3-RXN	no name	TEICHOICACID-PWY	poly(glycerol phosphate) wall teichoic acid biosynthesis
over	TEICHOICSYN4-RXN	no name	TEICHOICACID-PWY	poly(glycerol phosphate) wall teichoic acid biosynthesis
over	THREODEHYD-RXN	no name	PWY-7378	aminopropanol phosphate biosynthesis II
over	THREODEHYD-RXN	no name	RXN-14249	no name
over	THREODEHYD-RXN	no name	THRDLCTCAT-PWY	L-threonine degradation III (to methylglyoxal)
over	THREODEHYD-RXN	no name	THREONINE-DEG2-PWY	L-threonine degradation II
over	TRANS-RXN-10	no name	none
over	TRANS-RXN-113	no name	none
over	TRANS-RXN-116	no name	none
over	TRANS-RXN-127	no name	none
over	TRANS-RXN-21	no name	none
over	TRANS-RXN-24	no name	none
over	TRANS-RXN-242A	no name	none
over	TRANS-RXN-267	transport of cystine	none
over	TRANS-RXN-30	no name	none
over	TRANS-RXN-322	no name	PWY-7820	teichuronic acid biosynthesis (<i>B. subtilis</i> 168)
over	TRANS-RXN-69	no name	none
over	TRANS-RXN-94	no name	none
over	TRANS-RXN-98	no name	none
over	TRANS-RXN0-201	no name	none
over	TRANS-RXN0-203	Transport of D-galactarate	none
over	TRANS-RXN0-204	Transport of D-glucarate	none
over	TRANS-RXN0-207	no name	none
over	TRANS-RXN0-227	no name	none
over	TRANS-RXN0-523	Transport of D-glycerate	none
over	TSA-REDUCT-RXN	no name	GALACTARDEG-PWY	D-galactarate degradation I
over	TSA-REDUCT-RXN	no name	GLUCARDEG-PWY	<i>D</i>-glucarate degradation I
over	URUR-RXN	no name	PWY-5692	allantoin degradation to glyoxylate II
over	URUR-RXN	no name	PWY-5698	allantoin degradation to ureidoglycolate II (ammonia producing)
under	1.1.1.268-RXN	no name	PWY-5534	propene degradation
under	1.8.4.12-RXN	no name	none
under	2-FUROATE--COA-LIGASE-RXN	no name	PWY-6995	5-hydroxymethylfurfural degradation
under	2-FUROATE--COA-LIGASE-RXN	no name	PWY-6997	furfural degradation
under	3.1.11.2-RXN	no name	none
under	3.1.26.8-RXN	no name	none
under	3.2.1.135-RXN	no name	none
under	3.4.24.28-RXN	no name	none
under	3.4.24.29-RXN	no name	none
under	3.5.1.91-RXN	no name	none
under	3.6.3.28-RXN	no name	none
under	COA-DISULFIDE-REDUCTASE-NADH-RXN	no name	none
under	DSERDEAM-RXN	no name	none
under	DTDPGLUCDEHYDRAT-RXN	no name	DTDPRHAMSYN-PWY	dTDP-L-rhamnose biosynthesis I
under	DTDPGLUCDEHYDRAT-RXN	no name	PWY-3221	dTDP-L-rhamnose biosynthesis II
under	DTDPGLUCDEHYDRAT-RXN	no name	PWY-6808	dTDP-D-forosamine biosynthesis
under	DTDPGLUCDEHYDRAT-RXN	no name	PWY-6942	dTDP-D-desosamine biosynthesis
under	DTDPGLUCDEHYDRAT-RXN	no name	PWY-6953	dTDP-3-acetamido-&alpha;-D-fucose biosynthesis
under	DTDPGLUCDEHYDRAT-RXN	no name	PWY-6973	dTDP-D-olivose, dTDP-D-oliose and dTDP-D-mycarose biosynthesis
under	DTDPGLUCDEHYDRAT-RXN	no name	PWY-6974	dTDP-L-olivose biosynthesis
under	DTDPGLUCDEHYDRAT-RXN	no name	PWY-6976	dTDP-L-mycarose biosynthesis
under	DTDPGLUCDEHYDRAT-RXN	no name	PWY-7104	dTDP-L-megosamine biosynthesis
under	DTDPGLUCDEHYDRAT-RXN	no name	PWY-7301	dTDP-4-<i>O</i>-demethyl-&beta;-L-noviose biosynthesis
under	DTDPGLUCDEHYDRAT-RXN	no name	PWY-7312	dTDP-D-&beta;-fucofuranose biosynthesis
under	DTDPGLUCDEHYDRAT-RXN	no name	PWY-7315	dTDP-<i>N</i>-acetylthomosamine biosynthesis
under	DTDPGLUCDEHYDRAT-RXN	no name	PWY-7316	dTDP-<i>N</i>-acetylviosamine biosynthesis
under	DTDPGLUCDEHYDRAT-RXN	no name	PWY-7318	dTDP-3-acetamido-3,6-dideoxy-&alpha;-D-glucose biosynthesis
under	DTDPGLUCDEHYDRAT-RXN	no name	PWY-7413	dTDP-6-deoxy-&alpha;-D-allose biosynthesis
under	DTDPGLUCDEHYDRAT-RXN	no name	PWY-7414	dTDP-&alpha;-D-mycaminose biosynthesis
under	DTDPGLUCDEHYDRAT-RXN	no name	PWY-7440	dTDP-&beta;-L-4-<i>epi</i>-vancosamine biosynthesis
under	DTDPGLUCDEHYDRAT-RXN	no name	PWY-7657	dTDP-&beta;-L-digitoxose biosynthesis
under	DTDPGLUCDEHYDRAT-RXN	no name	PWY-7688	dTDP-D-ravidosamine and dTDP-4-acetyl-D-ravidosamine biosynthesis
under	DTDPGLUCDEHYDRAT-RXN	no name	PWY-7814	dTDP-L-daunosamine biosynthesis
under	DTDPGLUCOSEPP-RXN	no name	DTDPRHAMSYN-PWY	dTDP-L-rhamnose biosynthesis I
under	DTDPGLUCOSEPP-RXN	no name	PWY-3221	dTDP-L-rhamnose biosynthesis II
under	DTDPGLUCOSEPP-RXN	no name	PWY-6808	dTDP-D-forosamine biosynthesis
under	DTDPGLUCOSEPP-RXN	no name	PWY-6942	dTDP-D-desosamine biosynthesis
under	DTDPGLUCOSEPP-RXN	no name	PWY-6953	dTDP-3-acetamido-&alpha;-D-fucose biosynthesis
under	DTDPGLUCOSEPP-RXN	no name	PWY-6973	dTDP-D-olivose, dTDP-D-oliose and dTDP-D-mycarose biosynthesis
under	DTDPGLUCOSEPP-RXN	no name	PWY-6974	dTDP-L-olivose biosynthesis
under	DTDPGLUCOSEPP-RXN	no name	PWY-6976	dTDP-L-mycarose biosynthesis
under	DTDPGLUCOSEPP-RXN	no name	PWY-7104	dTDP-L-megosamine biosynthesis
under	DTDPGLUCOSEPP-RXN	no name	PWY-7301	dTDP-4-<i>O</i>-demethyl-&beta;-L-noviose biosynthesis
under	DTDPGLUCOSEPP-RXN	no name	PWY-7312	dTDP-D-&beta;-fucofuranose biosynthesis
under	DTDPGLUCOSEPP-RXN	no name	PWY-7315	dTDP-<i>N</i>-acetylthomosamine biosynthesis
under	DTDPGLUCOSEPP-RXN	no name	PWY-7316	dTDP-<i>N</i>-acetylviosamine biosynthesis
under	DTDPGLUCOSEPP-RXN	no name	PWY-7318	dTDP-3-acetamido-3,6-dideoxy-&alpha;-D-glucose biosynthesis
under	DTDPGLUCOSEPP-RXN	no name	PWY-7413	dTDP-6-deoxy-&alpha;-D-allose biosynthesis
under	DTDPGLUCOSEPP-RXN	no name	PWY-7414	dTDP-&alpha;-D-mycaminose biosynthesis
under	DTDPGLUCOSEPP-RXN	no name	PWY-7440	dTDP-&beta;-L-4-<i>epi</i>-vancosamine biosynthesis
under	DTDPGLUCOSEPP-RXN	no name	PWY-7657	dTDP-&beta;-L-digitoxose biosynthesis
under	DTDPGLUCOSEPP-RXN	no name	PWY-7688	dTDP-D-ravidosamine and dTDP-4-acetyl-D-ravidosamine biosynthesis
under	DTDPGLUCOSEPP-RXN	no name	PWY-7814	dTDP-L-daunosamine biosynthesis
under	FORMIMINOGLUTAMASE-RXN	no name	HISDEG-PWY	L-histidine degradation I
under	HISTIDINE-AMMONIA-LYASE-RXN	no name	HISDEG-PWY	L-histidine degradation I
under	HISTIDINE-AMMONIA-LYASE-RXN	no name	HISHP-PWY	L-histidine degradation VI
under	HISTIDINE-AMMONIA-LYASE-RXN	no name	PWY-5028	L-histidine degradation II
under	HISTIDINE-AMMONIA-LYASE-RXN	no name	PWY-5030	L-histidine degradation III
under	HOLO-ACP-SYNTH-RXN	no name	PWY-6012	acyl carrier protein metabolism
under	HOLO-ACP-SYNTH-RXN	no name	PWY-6012-1	acyl carrier protein activation
under	IMIDAZOLONEPROPIONASE-RXN	no name	HISDEG-PWY	L-histidine degradation I
under	IMIDAZOLONEPROPIONASE-RXN	no name	HISHP-PWY	L-histidine degradation VI
under	IMIDAZOLONEPROPIONASE-RXN	no name	PWY-5028	L-histidine degradation II
under	IMIDAZOLONEPROPIONASE-RXN	no name	PWY-5030	L-histidine degradation III
under	LYSINE--TRNA-LIGASE-RXN	no name	TRNA-CHARGING-PWY	tRNA charging
under	MALATE-DEHYDROGENASE-ACCEPTOR-RXN	no name	PWY-7254	TCA cycle VII (acetate-producers)
under	MALATE-DEHYDROGENASE-ACCEPTOR-RXN	no name	TCA	TCA cycle I (prokaryotic)
under	METHIONINE-GAMMA-LYASE-RXN	no name	PWY-7793	dimethyl sulfide biosynthesis from methionine
under	QOR-RXN	no name	none
under	RIBOSYLHOMOCYSTEINASE-RXN	no name	PWY-6151	<i>S</i>-adenosyl-L-methionine cycle I
under	RIBOSYLHOMOCYSTEINASE-RXN	no name	PWY-6153	autoinducer AI-2 biosynthesis I
under	RIBOSYLHOMOCYSTEINASE-RXN	no name	PWY-6154	autoinducer AI-2 biosynthesis II (<i>Vibrio</i>)
under	RIBOSYLHOMOCYSTEINASE-RXN	no name	PWY-I9	L-cysteine biosynthesis VI (from L-methionine)
under	RR-BUTANEDIOL-DEHYDROGENASE-RXN	no name	PWY-5951	(<i>R,R</i>)-butanediol biosynthesis
under	RR-BUTANEDIOL-DEHYDROGENASE-RXN	no name	PWY3O-246	(R,R)-butanediol degradation
under	RXN-10813	no name	none
under	RXN-10994	no name	none
under	RXN-12281	no name	PWY-6786	detoxification of reactive carbonyls in chloroplasts
under	RXN-12292	no name	PWY-6786	detoxification of reactive carbonyls in chloroplasts
under	RXN-12293	no name	PWY-6786	detoxification of reactive carbonyls in chloroplasts
under	RXN-12295	no name	PWY-6786	detoxification of reactive carbonyls in chloroplasts
under	RXN-12296	no name	PWY-6786	detoxification of reactive carbonyls in chloroplasts
under	RXN-12537	no name	PWY-7274	D-cycloserine biosynthesis
under	RXN-12571	no name	PWY-6048	methylthiopropanoate degradation I (cleavage)
under	RXN-13094	no name	none
under	RXN-13158	no name	none
under	RXN-13649	no name	none
under	RXN-14899	phosphatidylcholine phospholipase	PWY-7367	phosphatidylcholine resynthesis via glycerophosphocholine
under	RXN-14907	no name	PWY-7387	hypotaurine degradation
under	RXN-663	no name	PWY-741	<I>p</I>-cymene degradation to <I>p</I>-cumate
under	RXN-7737	no name	PWY-5097	L-lysine biosynthesis VI
under	RXN0-4181	no name	none
under	RXN0-7078	no name	none
under	TAURINE-AMINOTRANSFERASE-RXN	no name	PWY-1263	taurine degradation I
under	TRANS-RXN-121A	no name	none
under	TRANS-RXN-121B	no name	none
under	TRANS-RXN-121C	no name	none
under	TRANS-RXN-132	no name	none
under	TRANS-RXN-41	Transport of fosmidomycin	none
under	TRANS-RXN0-451	Transport of (R)-malate	none
under	TRANS-RXN0-517	Transport of a C4-dicarboxylate	none
under	UDP-GLUCURONATE-5-EPIMERASE-RXN	no name	none
under	UROCANATE-HYDRATASE-RXN	no name	HISDEG-PWY	L-histidine degradation I
under	UROCANATE-HYDRATASE-RXN	no name	HISHP-PWY	L-histidine degradation VI
under	UROCANATE-HYDRATASE-RXN	no name	PWY-5028	L-histidine degradation II
under	UROCANATE-HYDRATASE-RXN	no name	PWY-5030	L-histidine degradation III

## Sheet: clade 7
Over or under represented	reaction id	reaction name	pathway id	pathway name
over	1.1.1.127-RXN	no name	PWY-6507	4-deoxy-L-<i>threo</i>-hex-4-enopyranuronate degradation
over	1.1.1.127-RXN	no name	PWY-7562	3,6-anhydro-&alpha;-L-galactopyranose degradation
over	1.1.1.251-RXN	no name	GALACTITOLCAT-PWY	galactitol degradation
over	1.1.1.261-RXN	no name	PWY-6349	CDP-archaeol biosynthesis
over	1.1.1.272-RXN	no name	none
over	1.1.99.28-RXN	no name	PWY-5530	sorbitol biosynthesis II
over	1.13.11.38-RXN	no name	none
over	1.14.12.18-RXN	no name	PWY5F9-12	biphenyl degradation
over	1.14.13.92-RXN	no name	none
over	1.2.7.5-RXN	no name	none
over	1.2.99.7-RXN	no name	none
over	1.7.7.2-RXN	no name	PWY490-3	nitrate reduction VI (assimilatory)
over	1.8.5.1-RXN	no name	PWY-2261	ascorbate glutathione cycle
over	1.8.5.1-RXN	no name	PWY-6370	ascorbate recycling (cytosolic)
over	12-ALPHA-L-FUCOSIDASE-RXN	no name	none
over	13-PROPANEDIOL-DEHYDROGENASE-RXN	no name	PWY-6130	glycerol degradation III
over	2.4.1.147-RXN	no name	PWY-7435	mucin core 3 and core 4 <i>O</i>-glycosylation
over	2.4.1.157-RXN	no name	PWY-7684	&alpha;-diglucosyldiacylglycerol biosynthesis
over	2.4.1.157-RXN	no name	PWY-7818	type IV lipoteichoic acid biosynthesis (<i>S. pneumoniae</i>)
over	2.4.1.161-RXN	no name	none
over	2.4.1.24-RXN	no name	none
over	2.7.1.156-RXN	no name	none
over	3.2.1.100-RXN	no name	PWY-7456	&beta;-(1,4)-mannan degradation
over	3.2.1.120-RXN	no name	PWY-6807	xyloglucan degradation II (exoglucanase)
over	3.2.1.131-RXN	no name	none
over	3.2.1.145-RXN	no name	none
over	3.2.1.156-RXN	no name	none
over	3.2.1.164-RXN	no name	none
over	3.2.1.21-RXN	no name	none
over	3.2.1.24-RXN	no name	none
over	3.2.1.37-RXN	no name	none
over	3.2.1.38-RXN	no name	none
over	3.2.1.55-RXN	no name	none
over	3.2.1.7-RXN	no name	none
over	3.2.1.8-RXN	no name	PWY-6784	cellulose and hemicellulose degradation (cellulolosome)
over	3.2.1.89-RXN	no name	none
over	3.2.1.99-RXN	no name	none
over	3.3.2.9-RXN	no name	none
over	3.4.17.11-RXN	no name	none
over	3.5.1.87-RXN	no name	none
over	3.6.3.24-RXN	no name	none
over	3.6.3.30-RXN	no name	none
over	3.6.3.33-RXN	no name	none
over	4-CHLOROBENZOATE-DEHALOGENASE-RXN	no name	none
over	4.1.1.81-RXN	no name	PWY-5443	aminopropanol phosphate biosynthesis I
over	4.2.99.18-RXN	no name	none
over	5.1.3.21-RXN	no name	none
over	5.3.1.17-RXN	no name	PWY-6507	4-deoxy-L-<i>threo</i>-hex-4-enopyranuronate degradation
over	ACETYLESTERASE-RXN	no name	none
over	AGMATINE-DEIMINASE-RXN	no name	ARGDEG-III-PWY	L-arginine degradation IV (arginine decarboxylase/agmatine deiminase pathway)
over	AGMATINE-DEIMINASE-RXN	no name	PWY-43	putrescine biosynthesis II
over	ALDOSE1EPIM-RXN	no name	PWY-6317	D-galactose degradation I (Leloir pathway)
over	ALDOSE1EPIM-RXN	no name	PWY66-422	D-galactose degradation V (Leloir pathway)
over	ALLANTOINASE-RXN	no name	PWY-5697	allantoin degradation to ureidoglycolate I (urea producing)
over	ALLANTOINASE-RXN	no name	PWY-5698	allantoin degradation to ureidoglycolate II (ammonia producing)
over	ALPHAALPHA-TREHALOSE-PHOSPHORYLASE-RXN	no name	PWY-2722	trehalose degradation IV
over	ALPHAGALACTOSID-RXN	no name	PWY0-1301	melibiose degradation
over	ALTRO-OXIDOREDUCT-RXN	no name	GALACTUROCAT-PWY	D-galacturonate degradation I
over	ALTRODEHYDRAT-RXN	no name	GALACTUROCAT-PWY	D-galacturonate degradation I
over	AMINEOXID-RXN	Aliphatic-amine oxidase	none
over	AQUACOBALAMIN-REDUCTASE-NADPH-RXN	no name	none
over	ARABISOM-RXN	no name	ARABCAT-PWY	L-arabinose degradation I
over	BENZALDEHYDE-DEHYDROGENASE-NADP+-RXN	no name	PWY-1501	mandelate degradation I
over	BETA-L-ARABINOSIDASE-RXN	no name	none
over	BETAGALACTOSID-RXN	&beta;-galactosidase	BGALACT-PWY	lactose degradation III
over	BUTYRATE--COA-LIGASE-RXN	no name	PWY-7007	methyl ketone biosynthesis (engineered)
over	CHLOROGENATE-HYDROLASE-RXN	no name	PWY-6781	chlorogenic acid degradation
over	CYCLOHEXANONE-MONOOXYGENASE-RXN	no name	CYCLOHEXANOL-OXIDATION-PWY	cyclohexanol degradation
over	D-ARABINONOLACTONASE-RXN	no name	PWY-5519	D-arabinose degradation III
over	D-XYLOSE-1-DEHYDROGENASE-NADP+-RXN	no name	PWY-6760	xylose degradation III
over	DIHYDROURACIL-DEHYDROGENASE-NAD+-RXN	no name	none
over	FORMYLTHFDEFORMYL-RXN	no name	P164-PWY	purine nucleobases degradation I (anaerobic)
over	FORMYLTHFDEFORMYL-RXN	no name	PWY-2201	folate transformations I
over	FORMYLTHFDEFORMYL-RXN	no name	PWY-5497	purine nucleobases degradation II (anaerobic)
over	GALACTURAN-14-ALPHA-GALACTURONIDASE-RXN	no name	PWY-7248	pectin degradation III
over	GENTISATE-12-DIOXYGENASE-RXN	no name	PWY-6223	gentisate degradation I
over	GENTISATE-12-DIOXYGENASE-RXN	no name	PWY-6640	salicylate degradation IV
over	GENTISATE-12-DIOXYGENASE-RXN	no name	PWY-7469	gentisate degradation II
over	GLUCUROISOM-RXN	no name	PWY-7247	&beta;-D-glucuronide and D-glucuronate degradation
over	GLUTDEHYD-RXN	no name	GLUTAMATESYN-RXN	no name
over	GLUTDEHYD-RXN	no name	GLUTSYNIII-PWY	L-glutamate biosynthesis III
over	GLUTDEHYD-RXN	no name	PWY-5675	nitrate reduction V (assimilatory)
over	GLUTDEHYD-RXN	no name	PWY-5913	partial TCA cycle (obligate autotrophs)
over	GLUTDEHYD-RXN	no name	PWY490-3	nitrate reduction VI (assimilatory)
over	GUANIDINOBUTYRASE-RXN	no name	ARGDEG-IV-PWY	L-arginine degradation VIII (arginine oxidase pathway)
over	GUANIDINOBUTYRASE-RXN	no name	ARGDEG-V-PWY	L-arginine degradation X (arginine monooxygenase pathway)
over	GUANIDINOBUTYRASE-RXN	no name	PWY-5742	L-arginine degradation IX (arginine:pyruvate transaminase pathway)
over	GUANIDINOBUTYRASE-RXN	no name	PWY-7523	L-arginine degradation XII
over	HISTIDPHOS-RXN	no name	HISTSYN-PWY	L-histidine biosynthesis
over	HYALURONATE-LYASE-RXN	no name	PWY-7645	hyaluronan degradation
over	KDPGALDOL-RXN	no name	ENTNER-DOUDOROFF-PWY	Entner-Doudoroff pathway I
over	KDPGALDOL-RXN	no name	GALACTUROCAT-PWY	D-galacturonate degradation I
over	KDPGALDOL-RXN	no name	PWY-2221	Entner-Doudoroff pathway III (semi-phosphorylative)
over	KDPGALDOL-RXN	no name	PWY-6507	4-deoxy-L-<i>threo</i>-hex-4-enopyranuronate degradation
over	KDPGALDOL-RXN	no name	PWY-7242	D-fructuronate degradation
over	KDPGALDOL-RXN	no name	PWY-7310	D-glucosaminate degradation
over	KDPGALDOL-RXN	no name	PWY-7562	3,6-anhydro-&alpha;-L-galactopyranose degradation
over	L-ARABINONATE-DEHYDRATASE-RXN	no name	PWY-5517	L-arabinose degradation III
over	L-ARABINONATE-DEHYDRATASE-RXN	no name	PWY-7295	L-arabinose degradation IV
over	L-IDITOL-2-DEHYDROGENASE-RXN	no name	none
over	LACTALDDEHYDROG-RXN	no name	PWY-5197	lactate biosynthesis (archaea)
over	LACTALDDEHYDROG-RXN	no name	PWY-5458	methylglyoxal degradation V
over	LACTALDDEHYDROG-RXN	no name	PWY-6713	L-rhamnose degradation II
over	LACTALDDEHYDROG-RXN	no name	PWY0-1317	L-lactaldehyde degradation (aerobic)
over	MANNONDEHYDRAT-RXN	no name	PWY-7242	D-fructuronate degradation
over	MANNURONATE-REDUCTASE-RXN	no name	none
over	METHYLMALONYL-COA-DECARBOXYLASE-RXN	no name	none
over	METHYLMALONYL-COA-MUT-RXN	no name	P108-PWY	pyruvate fermentation to propanoate I
over	METHYLMALONYL-COA-MUT-RXN	no name	PROPIONMET-PWY	propanoyl CoA degradation I
over	METHYLMALONYL-COA-MUT-RXN	no name	PWY-5743	3-hydroxypropanoate cycle
over	METHYLMALONYL-COA-MUT-RXN	no name	PWY-5789	3-hydroxypropanoate/4-hydroxybutanate cycle
over	METHYLMALONYL-COA-MUT-RXN	no name	PWY-6728	methylaspartate cycle
over	METHYLMALONYL-COA-MUT-RXN	no name	PWY-7384	anaerobic energy metabolism (invertebrates, mitochondrial)
over	METHYLMALONYL-COA-MUT-RXN	no name	PWY0-43	conversion of succinate to propanoate
over	N-SULFOGLUCOSAMINE-SULFOHYDROLASE-RXN	no name	PWY-7644	heparin degradation
over	N-SULFOGLUCOSAMINE-SULFOHYDROLASE-RXN	no name	PWY-7651	heparan sulfate degradation
over	NADH-PEROXIDASE-RXN	no name	none
over	NQOR-RXN	no name	none
over	PYFLAVOXRE-RXN	no name	none
over	R122-RXN	no name	P141-PWY	atrazine degradation I (aerobic)
over	R230-RXN	(2R)-3-sulfolactate dehydrogenase (NAD+)	P261-PWY	coenzyme M biosynthesis I
over	R230-RXN	(2R)-3-sulfolactate dehydrogenase (NAD+)	PWY-6642	(<i>R</i>)-cysteate degradation
over	R345-RXN	no name	PWY-5508	adenosylcobalamin biosynthesis from cobyrinate <i>a,c</i>-diamide II
over	R345-RXN	no name	PWY-5509	adenosylcobalamin biosynthesis from cobyrinate <i>a,c</i>-diamide I
over	RHAMNISOM-RXN	no name	RHAMCAT-PWY	L-rhamnose degradation I
over	RHAMNULOKIN-RXN	no name	RHAMCAT-PWY	L-rhamnose degradation I
over	RIBITOL-2-DEHYDROGENASE-RXN	no name	RIBITOLUTIL-PWY	ribitol degradation
over	RIBULOKIN-RXN	no name	none
over	RIBULPEPIM-RXN	no name	ARABCAT-PWY	L-arabinose degradation I
over	RIBULPEPIM-RXN	no name	LYXMET-PWY	L-lyxose degradation
over	RIBULPEPIM-RXN	no name	PWY-6961	L-ascorbate degradation II (bacterial, aerobic)
over	RIBULPEPIM-RXN	no name	PWY0-301	L-ascorbate degradation I (bacterial, anaerobic)
over	RXN-10032	no name	PWY-6160	3-dehydroquinate biosynthesis II (archaea)
over	RXN-10035	no name	PWY-6753	<i>S</i>-methyl-5'-thioadenosine degradation III
over	RXN-10620	no name	PWY-7371	1,4-dihydroxy-6-naphthoate biosynthesis II
over	RXN-10620	no name	PWY-7374	1,4-dihydroxy-6-naphthoate biosynthesis I
over	RXN-10622	no name	PWY-7371	1,4-dihydroxy-6-naphthoate biosynthesis II
over	RXN-10622	no name	PWY-7374	1,4-dihydroxy-6-naphthoate biosynthesis I
over	RXN-10629	no name	PWY-6265	zerumbone biosynthesis
over	RXN-10769	no name	none
over	RXN-11106	no name	none
over	RXN-11152	no name	PWY-6415	L-ascorbate biosynthesis V
over	RXN-11261	no name	PWY-6442	spermidine hydroxycinnamic acid conjugates biosynthesis
over	RXN-11263	no name	PWY-6442	spermidine hydroxycinnamic acid conjugates biosynthesis
over	RXN-11365	no name	PWY-6478	GDP-D-<i>glycero</i>-&alpha;-D-<i>manno</i>-heptose biosynthesis
over	RXN-11455	no name	none
over	RXN-11459	no name	PWY-7246	pectin degradation II
over	RXN-11564	no name	PWY-6559	spermidine biosynthesis II
over	RXN-11565	no name	PWY-6562	norspermidine biosynthesis
over	RXN-11566	carboxyspermidine synthase	PWY-6559	spermidine biosynthesis II
over	RXN-11849	no name	PWY-6660	2-heptyl-3-hydroxy-4(1<i>H</i>)-quinolone biosynthesis
over	RXN-12173	no name	PWY-6769	rhamnogalacturonan type I degradation I (fungi)
over	RXN-12173	no name	PWY-6771	rhamnogalacturonan type I degradation II (bacteria)
over	RXN-12174	no name	PWY-6771	rhamnogalacturonan type I degradation II (bacteria)
over	RXN-12177	no name	PWY-6572	chondroitin sulfate degradation I (bacterial)
over	RXN-12178	no name	PWY-6572	chondroitin sulfate degradation I (bacterial)
over	RXN-12178	no name	PWY-7646	dermatan sulfate degradation I (bacterial)
over	RXN-12268	no name	PWY-6771	rhamnogalacturonan type I degradation II (bacteria)
over	RXN-12270	no name	PWY-6827	gellan degradation
over	RXN-12278	no name	PWY-6724	starch degradation II
over	RXN-12279	no name	PWY-6724	starch degradation II
over	RXN-12345	no name	PWY-7371	1,4-dihydroxy-6-naphthoate biosynthesis II
over	RXN-12345	no name	PWY-7374	1,4-dihydroxy-6-naphthoate biosynthesis I
over	RXN-12384	no name	PWY-6724	starch degradation II
over	RXN-12402	no name	PWY-6807	xyloglucan degradation II (exoglucanase)
over	RXN-12905	no name	none
over	RXN-12930	no name	PWY-6973	dTDP-D-olivose, dTDP-D-oliose and dTDP-D-mycarose biosynthesis
over	RXN-12961	no name	PWY-5290	secologanin and strictosidine biosynthesis
over	RXN-1304	no name	PWY-481	ethylbenzene degradation (anaerobic)
over	RXN-13138	no name	none
over	RXN-13179	no name	none
over	RXN-13211	no name	PWY-7018	paromomycin biosynthesis
over	RXN-13231	no name	none
over	RXN-13386	no name	PWY-7045	mithramycin biosynthesis
over	RXN-13865	no name	PWY-7153	grixazone biosynthesis
over	RXN-13866	no name	PWY-7153	grixazone biosynthesis
over	RXN-13889	sophorosyloxyfatty acid 6',6''-diacetate acetylesterase	none
over	RXN-13890	no name	none
over	RXN-14021	no name	none
over	RXN-14063	no name	none
over	RXN-14089	no name	none
over	RXN-14118	no name	none
over	RXN-14148	no name	PWY-7237	<i>myo</i>-, <i>chiro</i>- and <i>scillo</i>-inositol degradation
over	RXN-14179	no name	none
over	RXN-14236	no name	none
over	RXN-14370	no name	none
over	RXN-14405	no name	PWY-6141	archaetidylserine and archaetidylethanolamine biosynthesis
over	RXN-14769	no name	PWY-7333	UDP-<i>N</i>-acetyl-&alpha;-D-fucosamine biosynthesis
over	RXN-15078	no name	PWY-7419	FR-900098 and FR-33289 antibiotics biosynthesis
over	RXN-15129	no name	LCYSDEG-PWY	L-cysteine degradation II
over	RXN-15129	no name	LCYSDESULF-RXN	no name
over	RXN-15264	no name	PWY-7371	1,4-dihydroxy-6-naphthoate biosynthesis II
over	RXN-15264	no name	PWY-7374	1,4-dihydroxy-6-naphthoate biosynthesis I
over	RXN-15297	no name	PWY-7446	sulfoquinovose degradation I
over	RXN-15430	CotB4	PWY-7482	cyclooctatin biosynthesis
over	RXN-15431	CotB3	PWY-7482	cyclooctatin biosynthesis
over	RXN-15464	oryzalexin A/C synthase	PWY-7489	oryzalexin A, B, and C biosynthesis
over	RXN-15465	oryzalexin A/C synthase	PWY-7489	oryzalexin A, B, and C biosynthesis
over	RXN-15568	no name	none
over	RXN-15615	no name	none
over	RXN-15924	no name	PWY-7568	L-galactose degradation
over	RXN-15939	no name	PWY-7570	blasticidin S biosynthesis
over	RXN-16009	no name	none
over	RXN-16025	no name	none
over	RXN-16493	no name	PWY-7649	3-hydroxy-<i>L</i>-homotyrosine biosynthesis
over	RXN-17148	no name	PWY-7733	3-hydroxyquinaldate biosynthesis
over	RXN-17148	no name	PWY-7734	quinoxaline-2-carboxylate biosynthesis
over	RXN-17337	no name	PWY-5532	nucleoside and nucleotide degradation (archaea)
over	RXN-17572	no name	PWY-7774	propane degradation I
over	RXN-17615	no name	PWY-7779	methyl <i>tert</i>-butyl ether degradation
over	RXN-17763	no name	PWY-7788	erythritol degradation II
over	RXN-17764	no name	PWY-7787	L-threitol degradation
over	RXN-17826	no name	PWY-7794	polyethylene terephthalate degradation
over	RXN-18042	no name	PWY-7818	type IV lipoteichoic acid biosynthesis (<i>S. pneumoniae</i>)
over	RXN-18054	no name	none
over	RXN-18122	no name	PWY-7826	<i>Amaryllidacea</i> alkaloids biosynthesis
over	RXN-18154	no name	none
over	RXN-1827	no name	none
over	RXN-3941	no name	PWY-2421	indole-3-acetate degradation VIII (bacterial)
over	RXN-5161	no name	PWY-3061	menthol biosynthesis
over	RXN-6201	no name	PWY-5691	urate degradation to allantoin I
over	RXN-6201	no name	PWY-7394	urate degradation to allantoin II
over	RXN-6261	no name	PWY-5508	adenosylcobalamin biosynthesis from cobyrinate <i>a,c</i>-diamide II
over	RXN-6261	no name	PWY-5509	adenosylcobalamin biosynthesis from cobyrinate <i>a,c</i>-diamide I
over	RXN-6261	no name	PWY-6269	adenosylcobalamin salvage from cobinamide II
over	RXN-7637	no name	PWY-5055	nicotinate degradation III
over	RXN-7753	no name	none
over	RXN-7754	no name	PWY-5105	hesperitin glycoside biosynthesis
over	RXN-8769	no name	PWY-7377	cob(II)yrinate <i>a,c</i>-diamide biosynthesis I (early cobalt insertion)
over	RXN-9380	no name	PWY-6562	norspermidine biosynthesis
over	RXN-9393	no name	none
over	RXN-9394	no name	PWY-5922	(4<i>R</i>)-carveol and (4<i>R</i>)-dihydrocarveol degradation
over	RXN-9421	no name	PWY-5927	(4<i>S</i>)-carveol and (4<i>S</i>)-dihydrocarveol degradation
over	RXN-9432	no name	PWY-5927	(4<i>S</i>)-carveol and (4<i>S</i>)-dihydrocarveol degradation
over	RXN-9436	no name	PWY-5922	(4<i>R</i>)-carveol and (4<i>R</i>)-dihydrocarveol degradation
over	RXN-9443	no name	none
over	RXN-9578	no name	PWY-5978	kanosamine biosynthesis I
over	RXN-9597	no name	none
over	RXN-9780	no name	PWY-7374	1,4-dihydroxy-6-naphthoate biosynthesis I
over	RXN-9850	no name	PWY-6061	bile acid biosynthesis, neutral pathway
over	RXN-9984	no name	none
over	RXN-9996	no name	PWY-6141	archaetidylserine and archaetidylethanolamine biosynthesis
over	RXN0-1132	no name	PYRUVDEH-RXN	no name
over	RXN0-1132	no name	PYRUVDEHYD-PWY	pyruvate decarboxylation to acetyl CoA
over	RXN0-300	hydroxypyruvate reductase (NADP+)	none
over	RXN0-3962	no name	PWY-5768	pyruvate fermentation to acetate VIII
over	RXN0-3962	no name	PWY-7268	NAD/NADP-NADH/NADPH cytosolic interconversion (yeast)
over	RXN0-4083	no name	none
over	RXN0-5001	no name	none
over	RXN0-5181	no name	none
over	RXN0-5186	no name	none
over	RXN0-5216	no name	PWY0-1300	2-<I>O</I>-&alpha;-mannosyl-D-glycerate degradation
over	RXN0-5297	no name	none
over	RXN0-6565	no name	none
over	RXN0-7020	no name	KETOGLUCONMET-PWY	ketogluconate metabolism
over	RXN0-7020	no name	PWY-7165	L-ascorbate biosynthesis VI (engineered pathway)
over	RXNN-404	no name	PWY-3161	indole-3-acetate biosynthesis III (bacteria)
over	RXNN-404	no name	PWY-5025	indole-3-acetate biosynthesis IV (bacteria)
over	RXNN-404	no name	PWY-581	indole-3-acetate biosynthesis II
over	S-ADENOSYLHOMOCYSTEINE-DEAMINASE-RXN	no name	none
over	SUCCDIAMINOPIMDESUCC-RXN	no name	DAPLYSINESYN-PWY	L-lysine biosynthesis I
over	SULFITE-REDUCT-RXN	no name	PWY-6683	sulfate reduction III (assimilatory)
over	SULFITE-REDUCT-RXN	no name	SO4ASSIM-PWY	sulfate reduction I (assimilatory)
over	THREONINE-ALDOLASE-RXN	no name	GLYSYN-THR-PWY	glycine biosynthesis IV
over	THREONINE-ALDOLASE-RXN	no name	PWY-5436	L-threonine degradation IV
over	TRANS-RXN-31	no name	none
over	TRANS-RXN-69	no name	none
over	TRANS-RXN-94A	no name	none
over	TRANS-RXN-94B	no name	none
over	TRANS-RXN0-519	Transport of methyl-&alpha;-D-galactopyranoside	none
over	TRANS-RXN0-520	Transport of methyl-&beta;-D-galactopyranoside	none
over	TYROSINE-PHENOL-LYASE-RXN	no name	none
over	UNSPECIFIC-MONOOXYGENASE-RXN	no name	none
over	URATE-OXIDASE-RXN	no name	PWY-5691	urate degradation to allantoin I
over	XYLISOM-RXN	no name	XYLCAT-PWY	xylose degradation I
over	XYLONATE-DEHYDRATASE-RXN	no name	PWY-6760	xylose degradation III
over	XYLONATE-DEHYDRATASE-RXN	no name	PWY-7178	ethylene glycol biosynthesis (engineered)
over	XYLONATE-DEHYDRATASE-RXN	no name	PWY-7294	xylose degradation IV
under	1.2.3.3-RXN	no name	none
under	2-MEBUCOA-FAD-RXN	no name	none
under	2-NITROPROPANE-DIOXYGENASE-RXN	no name	PWY-723	alkylnitronates degradation
under	2.5.1.64-RXN	no name	PWY-5837	1,4-dihydroxy-2-naphthoate biosynthesis
under	2.5.1.66-RXN	no name	PWY-5679	clavulanate biosynthesis
under	3.4.24.28-RXN	no name	none
under	3.4.24.29-RXN	no name	none
under	3.6.1.17-RXN	no name	none
under	5-METHYLTHIORIBOSE-KINASE-RXN	no name	PWY-6754	<i>S</i>-methyl-5'-thioadenosine degradation I
under	5.1.3.23-RXN	no name	PWY-7090	UDP-2,3-diacetamido-2,3-dideoxy-&alpha;-D-mannuronate biosynthesis
under	5.3.1.23-RXN	no name	PWY-4361	<i>S</i>-methyl-5-thio-&alpha;-D-ribose 1-phosphate degradation
under	5.3.1.23-RXN	no name	PWY-7174	<i>S</i>-methyl-5-thio-&alpha;-D-ribose 1-phosphate degradation II
under	6.3.2.16-RXN	no name	TEICHOICACID-PWY	poly(glycerol phosphate) wall teichoic acid biosynthesis
under	ACETOLACTATE-DECARBOXYLASE-RXN	no name	PWY-5939	(<i>R</i>)-acetoin biosynthesis II
under	ACYLAMINOACYL-PEPTIDASE-RXN	no name	none
under	AKBLIG-RXN	no name	THREONINE-DEG2-PWY	L-threonine degradation II
under	BUTYRATE-KINASE-RXN	no name	CENTFERM-PWY	pyruvate fermentation to butanoate
under	CATAL-RXN	no name	DETOX1-PWY	superoxide radicals degradation
under	CATAL-RXN	no name	DETOX1-PWY-1	reactive oxygen species degradation
under	CATAL-RXN	no name	PWY-5506	methanol oxidation to formaldehyde IV
under	D-ALANINE-AMINOTRANSFERASE-RXN	no name	none
under	D-LACTATE-DEHYDROGENASE-CYTOCHROME-RXN	no name	MGLDLCTANA-PWY	methylglyoxal degradation VI
under	DHBDEHYD-RXN	no name	PWY-5901	2,3-dihydroxybenzoate biosynthesis
under	DIMETHYLALLYLCISTRANSFERASE-RXN	no name	PWY-6447	trichome monoterpenes biosynthesis
under	FORMATETHFLIG-RXN	no name	CODH-PWY	reductive acetyl coenzyme A pathway I (homoacetogenic bacteria)
under	FORMATETHFLIG-RXN	no name	PWY-1722	formate assimilation into 5,10-methylenetetrahydrofolate
under	FORMATETHFLIG-RXN	no name	PWY-2161	folate polyglutamylation
under	FORMATETHFLIG-RXN	no name	PWY-2201	folate transformations I
under	FORMATETHFLIG-RXN	no name	PWY-3841	folate transformations II
under	GLCNACPTRANS-RXN	no name	ECASYN-PWY	enterobacterial common antigen biosynthesis
under	GLCNACPTRANS-RXN	no name	PWY-7290	<i>Escherichia coli</i> serotype O86 <i>O</i>-antigen biosynthesis
under	GLCNACPTRANS-RXN	no name	PWY-7530	&beta;-D-galactosaminyl-(1&rarr;3)-<i>N</i>-acetyl-&alpha;-D-galactosamine biosynthesis
under	GLCNACPTRANS-RXN	no name	PWY-7815	poly(ribitol phosphate) wall teichoic acid biosynthesis I (<i>B. subtilis</i>)
under	GLCNACPTRANS-RXN	no name	PWY-7816	poly(ribitol phosphate) wall teichoic acid biosynthesis II (<i>S. aureus</i>)
under	GLCNACPTRANS-RXN	no name	PWY-7819	poly(3-O-&beta;-D-glucopyranosyl-<i>N</i>-acetylgalactosamine 1-phosphate) wall teichoic acid biosynthesis
under	GLCNACPTRANS-RXN	no name	TEICHOICACID-PWY	poly(glycerol phosphate) wall teichoic acid biosynthesis
under	IPPISOM-RXN	no name	NONMEVIPP-PWY	methylerythritol phosphate pathway I
under	IPPISOM-RXN	no name	PWY-5123	<i>trans, trans</i>-farnesyl diphosphate biosynthesis
under	IPPISOM-RXN	no name	PWY-6174	mevalonate pathway II (archaea)
under	IPPISOM-RXN	no name	PWY-6383	mono-<i>trans</i>, poly-<i>cis</i> decaprenyl phosphate biosynthesis
under	IPPISOM-RXN	no name	PWY-6859	<i>all-trans</i>-farnesol biosynthesis
under	IPPISOM-RXN	no name	PWY-7102	bisabolene biosynthesis (engineered)
under	IPPISOM-RXN	no name	PWY-7391	isoprene biosynthesis II (engineered)
under	IPPISOM-RXN	no name	PWY-7524	mevalonate pathway III (archaea)
under	IPPISOM-RXN	no name	PWY-7560	methylerythritol phosphate pathway II
under	IPPISOM-RXN	no name	PWY-922	mevalonate pathway I
under	ISOCHORMAT-RXN	no name	PWY-5901	2,3-dihydroxybenzoate biosynthesis
under	ISOCHORSYN-RXN	no name	PWY-5837	1,4-dihydroxy-2-naphthoate biosynthesis
under	ISOCHORSYN-RXN	no name	PWY-5901	2,3-dihydroxybenzoate biosynthesis
under	ISOCHORSYN-RXN	no name	PWY-6406	salicylate biosynthesis I
under	LYSINE-6-DEHYDROGENASE-RXN	no name	none
under	LYSYLTRANSFERASE-RXN	no name	none
under	NADPH--FERRIHEMOPROTEIN-REDUCTASE-RXN	no name	none
under	NAPHTHOATE-SYN-RXN	no name	PWY-5837	1,4-dihydroxy-2-naphthoate biosynthesis
under	NITROGENASE-FLAVODOXIN-RXN	no name	PWY-7576	nitrogen fixation II (flavodoxin)
under	O-SUCCINYLBENZOATE-COA-LIG-RXN	no name	PWY-5837	1,4-dihydroxy-2-naphthoate biosynthesis
under	PHOSPHATE-BUTYRYLTRANSFERASE-RXN	no name	CENTFERM-PWY	pyruvate fermentation to butanoate
under	R145-RXN	no name	PWY-4361	<i>S</i>-methyl-5-thio-&alpha;-D-ribose 1-phosphate degradation
under	R146-RXN	no name	PWY-5389	3-methylthiopropanoate biosynthesis
under	R265-RXN	no name	P321-PWY	benzoyl-CoA degradation III (anaerobic)
under	R265-RXN	no name	PWY-7401	crotonate fermentation (to acetate and cyclohexane carboxylate)
under	R265-RXN	no name	PWY-7402	benzoate fermentation (to acetate and cyclohexane carboxylate)
under	R83-RXN	no name	3.1.3.77-RXN	no name
under	R83-RXN	no name	PWY-4361	<i>S</i>-methyl-5-thio-&alpha;-D-ribose 1-phosphate degradation
under	RXN-10081	no name	PWY-6185	4-methylcatechol degradation (<i>ortho</i> cleavage)
under	RXN-10481	no name	PWY-6244	bergamotene biosynthesis II
under	RXN-10986	no name	PWY-6373	acrylate degradation
under	RXN-11047	no name	none
under	RXN-11113	no name	PWY-6407	yersiniabactin biosynthesis
under	RXN-11113	no name	PWY-6408	pyochelin biosynthesis
under	RXN-11113	no name	PWY-6640	salicylate degradation IV
under	RXN-11116	no name	PWY-6408	pyochelin biosynthesis
under	RXN-11744	5-fluoro-5-deoxy-D-ribose-1-phosphate isomerase	PWY-6644	fluoroacetate and fluorothreonine biosynthesis
under	RXN-11973	no name	none
under	RXN-12537	no name	PWY-7274	D-cycloserine biosynthesis
under	RXN-12560	no name	none
under	RXN-12609	no name	PWY-6891	thiazole biosynthesis II (aerobic bacteria)
under	RXN-14064	no name	none
under	RXN-14091	no name	none
under	RXN-14112	no name	none
under	RXN-14113	no name	none
under	RXN-14115	no name	none
under	RXN-14124	no name	none
under	RXN-14535	no name	none
under	RXN-14903	no name	CITRULBIO-PWY	L-citrulline biosynthesis
under	RXN-14903	no name	PROUT-PWY	L-proline degradation
under	RXN-14903	no name	PWY-5737	(5<i>R</i>)-carbapenem carboxylate biosynthesis
under	RXN-14903	no name	PWY-6922	L-<i>N<sup>&delta;</sup></i>-acetylornithine biosynthesis
under	RXN-15017	no name	PWY-7403	tetramethylpyrazine degradation
under	RXN-15716	no name	PWY-7536	2-amino-3-hydroxycyclopent-2-enone biosynthesis
under	RXN-16312	no name	none
under	RXN-16649	no name	PWY0-1586	peptidoglycan maturation (<i>meso</i>-diaminopimelate containing)
under	RXN-17099	no name	none
under	RXN-18010	no name	none
under	RXN-18013	no name	PWY-7815	poly(ribitol phosphate) wall teichoic acid biosynthesis I (<i>B. subtilis</i>)
under	RXN-18013	no name	PWY-7816	poly(ribitol phosphate) wall teichoic acid biosynthesis II (<i>S. aureus</i>)
under	RXN-18013	no name	PWY-7817	type I lipoteichoic acid biosynthesis (<i>S. aureus</i>)
under	RXN-18013	no name	PWY-7818	type IV lipoteichoic acid biosynthesis (<i>S. pneumoniae</i>)
under	RXN-18013	no name	TEICHOICACID-PWY	poly(glycerol phosphate) wall teichoic acid biosynthesis
under	RXN-18014	no name	PWY-7815	poly(ribitol phosphate) wall teichoic acid biosynthesis I (<i>B. subtilis</i>)
under	RXN-18014	no name	PWY-7816	poly(ribitol phosphate) wall teichoic acid biosynthesis II (<i>S. aureus</i>)
under	RXN-18014	no name	PWY-7817	type I lipoteichoic acid biosynthesis (<i>S. aureus</i>)
under	RXN-18014	no name	PWY-7818	type IV lipoteichoic acid biosynthesis (<i>S. pneumoniae</i>)
under	RXN-18014	no name	TEICHOICACID-PWY	poly(glycerol phosphate) wall teichoic acid biosynthesis
under	RXN-18018	no name	PWY-7815	poly(ribitol phosphate) wall teichoic acid biosynthesis I (<i>B. subtilis</i>)
under	RXN-18030	no name	PWY-7815	poly(ribitol phosphate) wall teichoic acid biosynthesis I (<i>B. subtilis</i>)
under	RXN-18035	no name	PWY-7817	type I lipoteichoic acid biosynthesis (<i>S. aureus</i>)
under	RXN-18037	no name	PWY-7817	type I lipoteichoic acid biosynthesis (<i>S. aureus</i>)
under	RXN-9030	no name	PWY-5770	phenazine-1-carboxylate biosynthesis
under	RXN-9190	no name	PWY-5839	menaquinol-7 biosynthesis
under	RXN-9676	no name	PWY-6003	gramicidin S biosynthesis
under	RXN-9869	no name	PWY-6107	chlorosalicylate degradation
under	RXN0-5130	no name	none
under	RXN0-5201	no name	none
under	RXN0-5202	no name	none
under	RXN0-5203	no name	none
under	RXN0-5228	no name	PWY0-1546	muropeptide degradation
under	RXN0-5266	no name	PWY-7545	pyruvate to cytochrome <i>bd</i> terminal oxidase electron transfer
under	RXN0-5266	no name	PWY0-1334	NADH to cytochrome <i>bd</i> oxidase electron transfer I
under	RXN0-5266	no name	PWY0-1353	succinate to cytochrome <i>bd</i> oxidase electron transfer
under	RXN0-5266	no name	PWY0-1568	NADH to cytochrome <i>bd</i> oxidase electron transport II
under	RXN8J2-139	no name	none
under	TEICHOICSYN2-RXN	no name	PWY-7815	poly(ribitol phosphate) wall teichoic acid biosynthesis I (<i>B. subtilis</i>)
under	TEICHOICSYN2-RXN	no name	PWY-7816	poly(ribitol phosphate) wall teichoic acid biosynthesis II (<i>S. aureus</i>)
under	TEICHOICSYN2-RXN	no name	PWY-7819	poly(3-O-&beta;-D-glucopyranosyl-<i>N</i>-acetylgalactosamine 1-phosphate) wall teichoic acid biosynthesis
under	TEICHOICSYN2-RXN	no name	TEICHOICACID-PWY	poly(glycerol phosphate) wall teichoic acid biosynthesis
under	THYMIDYLATE-5-PHOSPHATASE-RXN	no name	none
under	TRANS-RXN-22	no name	none
under	TRANS-RXN-62A	no name	none
under	TRANS-RXN-62B	no name	none
under	TRANS-RXN-68	no name	none
under	TRANS-RXN0-211	no name	none
under	TRANS-RXN0-212	no name	none
under	TRANS-RXN0-417	no name	none
under	TRANS-RXN0-418	no name	none
under	UDPGLCNACEPIM-RXN	no name	PWY-7335	UDP-<i>N</i>-acetyl-&alpha;-D-mannosaminouronate biosynthesis
under	UDPGLCNACEPIM-RXN	no name	PWY-7815	poly(ribitol phosphate) wall teichoic acid biosynthesis I (<i>B. subtilis</i>)
under	UDPGLCNACEPIM-RXN	no name	PWY-7816	poly(ribitol phosphate) wall teichoic acid biosynthesis II (<i>S. aureus</i>)
under	UDPGLCNACEPIM-RXN	no name	PWY-7819	poly(3-O-&beta;-D-glucopyranosyl-<i>N</i>-acetylgalactosamine 1-phosphate) wall teichoic acid biosynthesis
under	UDPGLCNACEPIM-RXN	no name	TEICHOICACID-PWY	poly(glycerol phosphate) wall teichoic acid biosynthesis
